# Supplementary material for: Bis[1-(2,6-dichloro­benz­yl)-3-methyl­pyrazin-1-ium] bis­(maleonitrile­dithiol­ato)nickelate(II)
Source: Acta Crystallogr Sect E Struct Rep Online. 2008 Oct 31;64(Pt 11):m1444. doi: 10.1107/S1600536808034776 (PMC2959589; doi:10.1107/S1600536808034776)
Supplement: Supplementary file 1 [file e-64-m1444-sup1.cif]

##############################################################################
###                                                                        ###
###        Electronic paper (Acta Crystallographica Section E)             ###
###                                                                        ###
##############################################################################
#                                                                            #
# This CIF contains the data in a paper accepted for publication in Acta     #
# Crystallographica Section E. It conforms to the requirements of Notes      #
# for Authors for Section E, and has been peer reviewed under the auspices   #
# of the IUCr Commission on Journals.                                        #
#                                                                            #
# Full details of the Crystallographic Information File format               #
# are given in the paper "The Crystallographic Information File (CIF):       #
# a New Standard Archive File for Crystallography" by S. R. Hall, F. H.      #
# Allen and I. D. Brown [Acta Cryst. (1991), A47, 655-685].                  #
#                                                                            #
# The current version of the core CIF dictionary is obtainable from          #
# ftp://ftp.iucr.org/pub/cif_core.dic. The current version number is 2.4.    #
#                                                                            #
# Software is freely available for graphical display of the structure(s) in  #
# this CIF.  For information consult the CIF home page http://www.iucr.org/  #
# cif/home.html                                                              #
#                                                                            #
# This file may be used for bona fide research purposes within the           #
# scientific community so long as proper attribution is given to the journal # 
# article from which it was obtained.                                        #
#                                                                            #
##############################################################################
                                             
data_global
_audit_creation_method     'from SHELXL97 CIF and IUCr SHELXL97-template'
_journal_date_recd_electronic     2008-10-14
_journal_date_accepted     2008-10-24
_journal_name_full     'Acta Crystallographica, Section E'
_journal_year     2008
_journal_volume     64
_journal_issue     11
_journal_page_first     m1444
_journal_page_last     m1444
_journal_paper_category     QM
_journal_coeditor_code     IS2350
_publ_contact_author_name     'Zheng-Fang Tian'
_publ_contact_author_address
;
College of Chemistry and Applied Chemistry,
HuangGang Normal University,
HuangGang, 438000,
People's Republic of China
;
_publ_contact_author_email     'duanhaibao4660@163.com'
_publ_contact_author_fax     '86 25 83587820'
_publ_contact_author_phone     '86 25 83587820'
_publ_section_title
;
Bis[1-(2,6-dichlorobenzyl)-3-methylpyrazin-1-ium]
bis(maleonitriledithiolato)nickelate(II)
;
loop_
    _publ_author_name
    _publ_author_address
    'Shan-Shan Yu'
;
   Department of Chemistry,
   Nanjing Xiaozhuang College,
   Nanjing 210017,
   People's Republic of China
;
    'Hua Xian'
;
   Department of Chemistry,
   Nanjing Xiaozhuang College,
   Nanjing 210017,
   People's Republic of China
;
    'Zheng-Fang Tian'
;
   College of Chemistry and Applied Chemistry,
   Huanggang Normal University,
   Huanggang 438000,
   People's Republic of China
;
data_I
_audit_creation_method     SHELXL-97
_chemical_name_systematic
;
Bis[1-(2,6-dichlorobenzyl)-3-methylpyrazin-1-ium]
bis(maleonitriledithiolato)nickelate(II)
;
_chemical_name_common     ?
_chemical_formula_moiety     '2(C12 H11 Cl2 N2 +), C8 N4 Ni S4 2-'
_chemical_formula_sum     'C32 H22 Cl4 N8 Ni S4'
_chemical_formula_iupac     '(C12 H11 Cl2 N2)2 [Ni (C4 N2 S2)2]'
_chemical_formula_weight     847.33
_chemical_melting_point     ?
_symmetry_cell_setting     monoclinic
_symmetry_space_group_name_H-M     'P 21/c'
_symmetry_space_group_name_Hall     '-P 2ybc'
loop_
    _symmetry_equiv_pos_as_xyz
    'x, y, z'
    '-x, y+1/2, -z+1/2'
    '-x, -y, -z'
    'x, -y-1/2, z-1/2'
_cell_length_a     9.081(2)
_cell_length_b     20.238(5)
_cell_length_c     10.489(2)
_cell_angle_alpha     90.00
_cell_angle_beta     111.243(4)
_cell_angle_gamma     90.00
_cell_volume     1796.6(7)
_cell_formula_units_Z     2
_cell_measurement_reflns_used     773
_cell_measurement_theta_min     2.608
_cell_measurement_theta_max     21.238
_cell_measurement_temperature     298(2)
_exptl_crystal_description     block
_exptl_crystal_colour     black
_exptl_crystal_size_max     0.30
_exptl_crystal_size_mid     0.20
_exptl_crystal_size_min     0.20
_exptl_crystal_density_diffrn     1.566
_exptl_crystal_density_meas     ?
_exptl_crystal_density_method     'not measured'
_exptl_crystal_F_000     860
_exptl_absorpt_coefficient_mu     1.107
_exptl_absorpt_correction_type     'multi-scan'
_exptl_absorpt_process_details     '(<i>SADABS</i>; Bruker, 2000)'
_exptl_absorpt_correction_T_min     0.7323
_exptl_absorpt_correction_T_max     0.8089
_exptl_special_details
;
;
_diffrn_ambient_temperature     298(2)
_diffrn_radiation_type     MoK\a
_diffrn_radiation_wavelength     0.71073
_diffrn_radiation_source     'fine-focus sealed tube'
_diffrn_radiation_monochromator     graphite
_diffrn_measurement_device_type     'Bruker SMART CCD area-detector'
_diffrn_measurement_method     '\f and \w'
_diffrn_detector_area_resol_mean     ?
_diffrn_reflns_number     8822
_diffrn_reflns_av_R_equivalents     0.0864
_diffrn_reflns_av_sigmaI/netI     0.0881
_diffrn_reflns_theta_min     2.01
_diffrn_reflns_theta_max     25.00
_diffrn_reflns_theta_full     25.00
_diffrn_measured_fraction_theta_max     0.997
_diffrn_measured_fraction_theta_full     0.997
_diffrn_reflns_limit_h_min     -10
_diffrn_reflns_limit_h_max     6
_diffrn_reflns_limit_k_min     -24
_diffrn_reflns_limit_k_max     23
_diffrn_reflns_limit_l_min     -12
_diffrn_reflns_limit_l_max     12
_diffrn_standards_number     ?
_diffrn_standards_interval_count     ?
_diffrn_standards_interval_time     ?
_diffrn_standards_decay_%     ?
_refine_special_details
;
Refinement of <i>F</i>^2^ against ALL reflections. The weighted <i>R</i>-factor
<i>wR</i> and goodness of fit <i>S</i> are based on <i>F</i>^2^, conventional
<i>R</i>-factors <i>R</i> are based on <i>F</i>, with <i>F</i> set to zero for
negative <i>F</i>^2^. The threshold expression of <i>F</i>^2^ >
\s(<i>F</i>^2^) is used only for calculating <i>R</i>-factors(gt) <i>etc</i>.
and is not relevant to the choice of reflections for refinement.
<i>R</i>-factors based on <i>F</i>^2^ are statistically about twice as large
as those based on <i>F</i>, and <i>R</i>- factors based on ALL data will be
even larger.
;
_reflns_number_total     3159
_reflns_number_gt     2170
_reflns_threshold_expression     I>2\s(I)
_refine_ls_structure_factor_coef     Fsqd
_refine_ls_matrix_type     full
_refine_ls_R_factor_all     0.0893
_refine_ls_R_factor_gt     0.0548
_refine_ls_wR_factor_gt     0.1028
_refine_ls_wR_factor_ref     0.1136
_refine_ls_goodness_of_fit_ref     0.963
_refine_ls_restrained_S_all     0.963
_refine_ls_number_reflns     3159
_refine_ls_number_parameters     224
_refine_ls_number_restraints     0
_refine_ls_hydrogen_treatment     constr
_refine_ls_weighting_scheme     calc
_refine_ls_weighting_details
                 'calc w=1/[\s^2^(Fo^2^)+(0.0362P)^2^] where P=(Fo^2^+2Fc^2^)/3'
_atom_sites_solution_hydrogens     geom
_atom_sites_solution_primary     direct
_atom_sites_solution_secondary     difmap
_refine_ls_shift/su_max     0.001
_refine_ls_shift/su_mean     0.000
_refine_diff_density_max     0.506
_refine_diff_density_min     -0.301
_refine_ls_extinction_method     none
_refine_ls_extinction_coef     ?
loop_
    _atom_type_symbol
    _atom_type_description
    _atom_type_scat_dispersion_real
    _atom_type_scat_dispersion_imag
    _atom_type_scat_source
    'C' 'C' 0.0033 0.0016
                         'International Tables Vol C Tables 4.2.6.8 and 6.1.1.4'
    'H' 'H' 0.0000 0.0000
                         'International Tables Vol C Tables 4.2.6.8 and 6.1.1.4'
    'N' 'N' 0.0061 0.0033
                         'International Tables Vol C Tables 4.2.6.8 and 6.1.1.4'
    'S' 'S' 0.1246 0.1234
                         'International Tables Vol C Tables 4.2.6.8 and 6.1.1.4'
    'Ni' 'Ni' 0.3393 1.1124
                         'International Tables Vol C Tables 4.2.6.8 and 6.1.1.4'
    'Cl' 'Cl' 0.1484 0.1585
                         'International Tables Vol C Tables 4.2.6.8 and 6.1.1.4'
_computing_data_collection     'SMART (Bruker, 2000)'
_computing_cell_refinement     'SAINT (Bruker, 2000)'
_computing_data_reduction     'SAINT (Bruker, 2000)'
_computing_structure_solution     'SHELXS97 (Sheldrick, 2008)'
_computing_structure_refinement     'SHELXL97 (Sheldrick, 2008)'
_computing_molecular_graphics     'SHELXTL (Sheldrick, 2008)'
_computing_publication_material     'SHELXTL (Sheldrick, 2008)'
loop_
    _atom_site_type_symbol
    _atom_site_label
    _atom_site_fract_x
    _atom_site_fract_y
    _atom_site_fract_z
    _atom_site_U_iso_or_equiv
    _atom_site_adp_type
    _atom_site_calc_flag
    _atom_site_refinement_flags
    _atom_site_occupancy
    _atom_site_disorder_assembly
    _atom_site_disorder_group
    Ni Ni1 0.0000 0.5000 0.0000 0.0410(2) Uani d S 1 . .
    C C1 0.1965(5) 0.45625(18) -0.1702(4) 0.0434(10) Uani d . 1 . .
    C C2 0.3109(6) 0.45822(19) -0.2353(5) 0.0475(11) Uani d . 1 . .
    C C3 -0.0857(5) 0.59184(19) 0.1944(4) 0.0445(11) Uani d . 1 . .
    C C4 -0.0777(5) 0.6476(2) 0.2820(5) 0.0489(11) Uani d . 1 . .
    C C5 0.5497(5) 0.67689(19) 0.7483(4) 0.0418(10) Uani d . 1 . .
    C C6 0.4392(5) 0.6850(2) 0.6168(5) 0.0508(11) Uani d . 1 . .
    C C7 0.3690(6) 0.7445(3) 0.5682(5) 0.0676(14) Uani d . 1 . .
    H H7 0.2936 0.7477 0.4804 0.081 Uiso calc R 1 . .
    C C8 0.4110(6) 0.7986(2) 0.6501(6) 0.0735(16) Uani d . 1 . .
    H H8 0.3661 0.8394 0.6172 0.088 Uiso calc R 1 . .
    C C9 0.5185(6) 0.7936(2) 0.7801(6) 0.0675(14) Uani d . 1 . .
    H H9 0.5465 0.8309 0.8356 0.081 Uiso calc R 1 . .
    C C10 0.5857(5) 0.7331(2) 0.8293(5) 0.0505(12) Uani d . 1 . .
    C C11 0.6274(5) 0.61171(19) 0.7983(4) 0.0486(11) Uani d . 1 . .
    H H11A 0.6794 0.6130 0.8970 0.058 Uiso calc R 1 . .
    H H11B 0.5479 0.5772 0.7759 0.058 Uiso calc R 1 . .
    C C12 0.7394(5) 0.53854(19) 0.6677(5) 0.0512(12) Uani d . 1 . .
    H H12 0.6629 0.5071 0.6629 0.061 Uiso calc R 1 . .
    C C13 0.8486(6) 0.5274(2) 0.6073(4) 0.0524(12) Uani d . 1 . .
    H H13 0.8429 0.4881 0.5597 0.063 Uiso calc R 1 . .
    C C14 0.9720(5) 0.6256(2) 0.6865(4) 0.0448(10) Uani d . 1 . .
    C C15 0.8622(5) 0.63866(18) 0.7459(4) 0.0408(10) Uani d . 1 . .
    H H15 0.8696 0.6776 0.7949 0.049 Uiso calc R 1 . .
    C C16 1.1035(5) 0.6723(2) 0.7000(5) 0.0666(14) Uani d . 1 . .
    H H16A 1.2027 0.6502 0.7430 0.100 Uiso calc R 1 . .
    H H16B 1.0971 0.7094 0.7547 0.100 Uiso calc R 1 . .
    H H16C 1.0953 0.6874 0.6109 0.100 Uiso calc R 1 . .
    Cl Cl1 0.38504(16) 0.61665(7) 0.50983(14) 0.0775(4) Uani d . 1 . .
    Cl Cl2 0.71852(16) 0.72925(6) 0.99706(13) 0.0719(4) Uani d . 1 . .
    N N1 0.4021(5) 0.46159(18) -0.2871(4) 0.0651(12) Uani d . 1 . .
    N N2 -0.0664(5) 0.69443(19) 0.3446(4) 0.0688(12) Uani d . 1 . .
    N N3 0.7460(4) 0.59632(15) 0.7340(3) 0.0415(9) Uani d . 1 . .
    N N4 0.9619(4) 0.57012(18) 0.6139(4) 0.0535(10) Uani d . 1 . .
    S S1 0.20391(14) 0.51963(5) -0.05585(12) 0.0484(3) Uani d . 1 . .
    S S2 0.05266(14) 0.59091(5) 0.11563(12) 0.0532(3) Uani d . 1 . .
loop_
    _atom_site_aniso_label
    _atom_site_aniso_U_11
    _atom_site_aniso_U_22
    _atom_site_aniso_U_33
    _atom_site_aniso_U_12
    _atom_site_aniso_U_13
    _atom_site_aniso_U_23
    Ni1 0.0481(5) 0.0298(4) 0.0442(5) 0.0004(3) 0.0155(4) -0.0004(3)
    C1 0.053(3) 0.030(2) 0.048(3) 0.002(2) 0.018(2) 0.0027(18)
    C2 0.058(3) 0.031(2) 0.054(3) -0.002(2) 0.021(3) 0.000(2)
    C3 0.054(3) 0.034(2) 0.047(3) 0.005(2) 0.020(2) -0.0004(19)
    C4 0.056(3) 0.037(3) 0.056(3) 0.001(2) 0.024(2) 0.002(2)
    C5 0.040(3) 0.036(2) 0.057(3) -0.0008(18) 0.027(2) 0.006(2)
    C6 0.042(3) 0.050(3) 0.066(3) -0.005(2) 0.027(2) 0.005(2)
    C7 0.049(3) 0.075(4) 0.077(4) 0.015(3) 0.021(3) 0.031(3)
    C8 0.075(4) 0.045(3) 0.113(5) 0.025(3) 0.049(4) 0.021(3)
    C9 0.079(4) 0.044(3) 0.098(4) 0.008(3) 0.053(3) 0.001(3)
    C10 0.051(3) 0.045(3) 0.066(3) 0.005(2) 0.034(2) 0.005(2)
    C11 0.055(3) 0.043(2) 0.057(3) -0.001(2) 0.031(2) 0.005(2)
    C12 0.052(3) 0.033(2) 0.066(3) 0.000(2) 0.019(2) 0.003(2)
    C13 0.059(3) 0.041(3) 0.054(3) 0.005(2) 0.016(2) -0.004(2)
    C14 0.042(3) 0.046(3) 0.046(3) 0.001(2) 0.015(2) 0.003(2)
    C15 0.044(3) 0.029(2) 0.047(3) -0.0017(19) 0.014(2) 0.0026(18)
    C16 0.056(3) 0.059(3) 0.089(4) -0.011(2) 0.032(3) -0.007(3)
    Cl1 0.0753(10) 0.0753(9) 0.0747(10) -0.0217(7) 0.0185(7) -0.0094(7)
    Cl2 0.0806(10) 0.0729(9) 0.0635(9) -0.0026(7) 0.0276(7) -0.0100(6)
    N1 0.070(3) 0.052(3) 0.083(3) -0.004(2) 0.040(3) -0.001(2)
    N2 0.091(3) 0.045(2) 0.076(3) -0.004(2) 0.036(2) -0.017(2)
    N3 0.046(2) 0.0282(19) 0.049(2) 0.0030(15) 0.0164(17) 0.0058(15)
    N4 0.053(3) 0.054(2) 0.053(2) 0.0067(19) 0.0196(19) -0.0017(19)
    S1 0.0551(8) 0.0365(6) 0.0549(8) -0.0057(5) 0.0214(6) -0.0049(5)
    S2 0.0621(8) 0.0388(6) 0.0658(8) -0.0115(5) 0.0316(6) -0.0107(5)
_geom_special_details
;
All e.s.d.'s (except the e.s.d. in the dihedral angle between two l.s. planes)
are estimated using the full covariance matrix. The cell e.s.d.'s are taken
into account individually in the estimation of e.s.d.'s in distances, angles
and torsion angles; correlations between e.s.d.'s in cell parameters are only
used when they are defined by crystal symmetry. An approximate (isotropic)
treatment of cell e.s.d.'s is used for estimating e.s.d.'s involving l.s.
planes.
;
loop_
    _geom_bond_atom_site_label_1
    _geom_bond_atom_site_label_2
    _geom_bond_site_symmetry_2
    _geom_bond_distance
    _geom_bond_publ_flag
    Ni1 S2 . 2.1596(11) ?
    Ni1 S2 3_565 2.1596(11) ?
    Ni1 S1 3_565 2.1715(12) ?
    Ni1 S1 . 2.1715(12) ?
    C1 C3 3_565 1.356(5) ?
    C1 C2 . 1.436(6) ?
    C1 S1 . 1.741(4) ?
    C2 N1 . 1.145(5) ?
    C3 C1 3_565 1.356(5) ?
    C3 C4 . 1.441(6) ?
    C3 S2 . 1.736(4) ?
    C4 N2 . 1.136(5) ?
    C5 C10 . 1.387(5) ?
    C5 C6 . 1.391(6) ?
    C5 C11 . 1.498(5) ?
    C6 C7 . 1.370(6) ?
    C6 Cl1 . 1.737(4) ?
    C7 C8 . 1.358(7) ?
    C7 H7 . 0.9300 ?
    C8 C9 . 1.363(7) ?
    C8 H8 . 0.9300 ?
    C9 C10 . 1.382(6) ?
    C9 H9 . 0.9300 ?
    C10 Cl2 . 1.737(5) ?
    C11 N3 . 1.496(5) ?
    C11 H11A . 0.9700 ?
    C11 H11B . 0.9700 ?
    C12 N3 . 1.351(5) ?
    C12 C13 . 1.375(6) ?
    C12 H12 . 0.9300 ?
    C13 N4 . 1.326(5) ?
    C13 H13 . 0.9300 ?
    C14 N4 . 1.341(5) ?
    C14 C15 . 1.379(5) ?
    C14 C16 . 1.489(6) ?
    C15 N3 . 1.330(5) ?
    C15 H15 . 0.9300 ?
    C16 H16A . 0.9600 ?
    C16 H16B . 0.9600 ?
    C16 H16C . 0.9600 ?
loop_
    _geom_angle_atom_site_label_1
    _geom_angle_atom_site_label_2
    _geom_angle_atom_site_label_3
    _geom_angle_site_symmetry_1
    _geom_angle_site_symmetry_3
    _geom_angle
    _geom_angle_publ_flag
    S2 Ni1 S2 . 3_565 180.00(3) ?
    S2 Ni1 S1 . 3_565 92.37(4) ?
    S2 Ni1 S1 3_565 3_565 87.63(4) ?
    S2 Ni1 S1 . . 87.63(4) ?
    S2 Ni1 S1 3_565 . 92.37(4) ?
    S1 Ni1 S1 3_565 . 180.0 ?
    C3 C1 C2 3_565 . 123.1(4) ?
    C3 C1 S1 3_565 . 119.9(3) ?
    C2 C1 S1 . . 117.0(3) ?
    N1 C2 C1 . . 178.2(4) ?
    C1 C3 C4 3_565 . 123.0(4) ?
    C1 C3 S2 3_565 . 121.3(3) ?
    C4 C3 S2 . . 115.7(3) ?
    N2 C4 C3 . . 174.5(5) ?
    C10 C5 C6 . . 115.8(4) ?
    C10 C5 C11 . . 122.1(4) ?
    C6 C5 C11 . . 122.1(4) ?
    C7 C6 C5 . . 123.0(4) ?
    C7 C6 Cl1 . . 118.3(4) ?
    C5 C6 Cl1 . . 118.7(3) ?
    C8 C7 C6 . . 119.1(5) ?
    C8 C7 H7 . . 120.5 ?
    C6 C7 H7 . . 120.5 ?
    C7 C8 C9 . . 120.6(5) ?
    C7 C8 H8 . . 119.7 ?
    C9 C8 H8 . . 119.7 ?
    C8 C9 C10 . . 119.9(5) ?
    C8 C9 H9 . . 120.0 ?
    C10 C9 H9 . . 120.0 ?
    C9 C10 C5 . . 121.6(4) ?
    C9 C10 Cl2 . . 118.0(4) ?
    C5 C10 Cl2 . . 120.4(3) ?
    N3 C11 C5 . . 110.5(3) ?
    N3 C11 H11A . . 109.6 ?
    C5 C11 H11A . . 109.6 ?
    N3 C11 H11B . . 109.6 ?
    C5 C11 H11B . . 109.6 ?
    H11A C11 H11B . . 108.1 ?
    N3 C12 C13 . . 118.3(4) ?
    N3 C12 H12 . . 120.8 ?
    C13 C12 H12 . . 120.8 ?
    N4 C13 C12 . . 122.9(4) ?
    N4 C13 H13 . . 118.5 ?
    C12 C13 H13 . . 118.5 ?
    N4 C14 C15 . . 120.4(4) ?
    N4 C14 C16 . . 118.2(4) ?
    C15 C14 C16 . . 121.4(4) ?
    N3 C15 C14 . . 120.9(4) ?
    N3 C15 H15 . . 119.6 ?
    C14 C15 H15 . . 119.6 ?
    C14 C16 H16A . . 109.5 ?
    C14 C16 H16B . . 109.5 ?
    H16A C16 H16B . . 109.5 ?
    C14 C16 H16C . . 109.5 ?
    H16A C16 H16C . . 109.5 ?
    H16B C16 H16C . . 109.5 ?
    C15 N3 C12 . . 119.4(4) ?
    C15 N3 C11 . . 120.0(3) ?
    C12 N3 C11 . . 120.5(3) ?
    C13 N4 C14 . . 117.9(4) ?
    C1 S1 Ni1 . . 103.14(15) ?
    C3 S2 Ni1 . . 103.02(14) ?
loop_
    _geom_torsion_atom_site_label_1
    _geom_torsion_atom_site_label_2
    _geom_torsion_atom_site_label_3
    _geom_torsion_atom_site_label_4
    _geom_torsion_site_symmetry_1
    _geom_torsion_site_symmetry_2
    _geom_torsion_site_symmetry_3
    _geom_torsion_site_symmetry_4
    _geom_torsion
    _geom_torsion_publ_flag
    C10 C5 C6 C7 . . . . 0.1(6) ?
    C11 C5 C6 C7 . . . . -178.7(4) ?
    C10 C5 C6 Cl1 . . . . -178.9(3) ?
    C11 C5 C6 Cl1 . . . . 2.3(5) ?
    C5 C6 C7 C8 . . . . 1.6(7) ?
    Cl1 C6 C7 C8 . . . . -179.4(4) ?
    C6 C7 C8 C9 . . . . -1.7(8) ?
    C7 C8 C9 C10 . . . . 0.1(8) ?
    C8 C9 C10 C5 . . . . 1.7(7) ?
    C8 C9 C10 Cl2 . . . . -178.5(4) ?
    C6 C5 C10 C9 . . . . -1.7(6) ?
    C11 C5 C10 C9 . . . . 177.1(4) ?
    C6 C5 C10 Cl2 . . . . 178.5(3) ?
    C11 C5 C10 Cl2 . . . . -2.7(5) ?
    C10 C5 C11 N3 . . . . -105.5(4) ?
    C6 C5 C11 N3 . . . . 73.2(5) ?
    N3 C12 C13 N4 . . . . 1.5(6) ?
    N4 C14 C15 N3 . . . . 0.9(6) ?
    C16 C14 C15 N3 . . . . -179.5(4) ?
    C14 C15 N3 C12 . . . . 2.8(6) ?
    C14 C15 N3 C11 . . . . -179.5(4) ?
    C13 C12 N3 C15 . . . . -3.9(6) ?
    C13 C12 N3 C11 . . . . 178.4(4) ?
    C5 C11 N3 C15 . . . . 56.1(5) ?
    C5 C11 N3 C12 . . . . -126.2(4) ?
    C12 C13 N4 C14 . . . . 2.1(6) ?
    C15 C14 N4 C13 . . . . -3.3(6) ?
    C16 C14 N4 C13 . . . . 177.1(4) ?
    C3 C1 S1 Ni1 3_565 . . . -4.5(4) ?
    C2 C1 S1 Ni1 . . . . 175.2(3) ?
    S2 Ni1 S1 C1 . . . . -175.14(14) ?
    S2 Ni1 S1 C1 3_565 . . . 4.86(14) ?
    C1 C3 S2 Ni1 3_565 . . . -2.9(4) ?
    C4 C3 S2 Ni1 . . . . 179.2(3) ?
    S1 Ni1 S2 C3 3_565 . . . 4.39(15) ?
    S1 Ni1 S2 C3 . . . . -175.61(15) ?
