# Supplementary material for: Bis[1-(2,6-dichloro­benz­yl)-3-methyl­pyrazin-1-ium] bis­(maleonitrile­dithiol­ato)nickelate(II)
Source: Acta Crystallogr Sect E Struct Rep Online. 2008 Oct 31;64(Pt 11):m1444. doi: 10.1107/S1600536808034776 (PMC2959589; doi:10.1107/S1600536808034776)
Supplement: Supplementary file 2 [file e-64-m1444-Isup2.hkl]

# 
# h,k,l, Fc-squared, Fo-squared, sigma(Fo-squared) and status flag 
# 
data_I
_shelx_title ' 1 in P2(1)/c' 
_shelx_refln_list_code          4 
_shelx_F_calc_maximum      229.79 
_exptl_crystal_F_000       860.00 
_reflns_d_resolution_high  0.8410 
 
loop_ 
 _symmetry_equiv_pos_as_xyz 
 'x, y, z' 
 '-x, y+1/2, -z+1/2' 
 '-x, -y, -z' 
 'x, -y-1/2, z-1/2' 
 
_cell_length_a     9.0806 
_cell_length_b    20.2381 
_cell_length_c    10.4890 
_cell_angle_alpha  90.000 
_cell_angle_beta  111.243 
_cell_angle_gamma  90.000 
 
_shelx_F_squared_multiplier     1.000 
 
loop_ 
 _refln_index_h 
 _refln_index_k 
 _refln_index_l 
 _refln_F_squared_calc 
 _refln_F_squared_meas 
 _refln_F_squared_sigma 
 _refln_observed_status 
   1   0   0     4062.09     3212.71     74.28 o 
   2   0   0     4269.19     3991.06    803.75 o 
   3   0   0     7212.74     7400.27    562.24 o 
   4   0   0      324.22      329.61     51.70 o 
   5   0   0     3269.05     3462.75    152.80 o 
   6   0   0      452.00      521.13    118.64 o 
   7   0   0       34.47       29.57     44.70 o 
   8   0   0        5.16        0.00     46.54 o 
   9   0   0       34.35        0.00     61.90 o 
  10   0   0       34.93       97.20     86.20 o 
   1   1   0     5351.19     4555.92    354.41 o 
   2   1   0     1185.47      989.05     82.43 o 
   3   1   0     2122.29     1870.55    111.84 o 
   4   1   0      762.84      775.26     66.33 o 
   5   1   0     1079.85     1037.42    107.90 o 
   6   1   0     1268.52     1363.18    101.35 o 
   7   1   0       36.19       44.02     31.23 o 
   8   1   0       52.36       79.94     37.52 o 
   9   1   0        3.75       33.76     45.79 o 
  10   1   0        0.52        1.59     47.27 o 
   0   2   0     4338.63     5511.72    210.68 o 
   1   2   0    25932.60    27996.39    721.92 o 
   2   2   0      373.72      401.00     37.29 o 
   3   2   0      118.43      118.39     19.42 o 
   4   2   0     2013.32     1909.91    127.06 o 
   5   2   0     5329.98     5119.66    437.24 o 
   6   2   0     1307.85     1154.75    151.81 o 
   7   2   0       80.97      120.24     39.80 o 
   8   2   0        8.72       18.60     32.83 o 
   9   2   0       76.22      117.53     48.66 o 
  10   2   0       83.18      123.11     57.85 o 
   1   3   0      238.90      227.35     13.79 o 
   2   3   0      297.89      273.62     13.60 o 
   3   3   0        0.68       16.58      8.53 o 
   4   3   0       66.43       66.57     13.46 o 
   5   3   0      454.06      393.17     33.29 o 
   6   3   0       62.25       74.15     23.91 o 
   7   3   0       39.75       58.87     30.95 o 
   8   3   0       47.52       64.46     38.65 o 
   9   3   0       70.80       88.66     48.51 o 
   0   4   0     2494.05     2806.50     55.28 o 
   1   4   0      457.59      515.23     25.78 o 
   2   4   0     6568.55     6762.11    325.73 o 
   3   4   0       81.87       71.68     10.45 o 
   4   4   0     5242.26     4917.55    488.78 o 
   5   4   0      826.40      825.56     38.93 o 
   6   4   0     1030.53     1086.83    112.76 o 
   7   4   0      631.74      611.79     50.43 o 
   8   4   0        0.66       62.54     37.36 o 
   9   4   0      186.88      203.35     56.82 o 
   1   5   0     5730.11     6650.02    119.50 o 
   2   5   0     4694.61     5055.54    113.01 o 
   3   5   0      363.93      357.08     19.07 o 
   4   5   0       64.00       68.27     12.28 o 
   5   5   0       33.66       56.73     15.51 o 
   6   5   0      396.06      435.17     77.34 o 
   7   5   0      167.35      163.78     30.79 o 
   8   5   0      222.52      232.90     84.94 o 
   9   5   0        8.17       13.59     40.15 o 
   0   6   0        2.53       17.63      9.65 o 
   1   6   0     1594.69     1665.53     60.39 o 
   2   6   0      967.57      985.15     47.66 o 
   3   6   0     3524.11     3559.75    126.34 o 
   4   6   0      256.17      215.72     17.79 o 
   5   6   0     1158.68     1052.75     39.28 o 
   6   6   0     1327.42     1269.19     72.96 o 
   7   6   0      241.18      309.55     39.12 o 
   8   6   0       26.23       33.86     35.33 o 
   9   6   0      816.52      873.64     93.90 o 
   1   7   0        2.45       20.03      9.59 o 
   2   7   0      833.91      877.83     48.49 o 
   3   7   0     3447.21     3197.01    114.62 o 
   4   7   0      222.04      202.30     20.90 o 
   5   7   0       37.45       46.09     14.02 o 
   6   7   0      280.77      265.93     34.74 o 
   7   7   0       27.63       47.06     23.36 o 
   8   7   0       81.75       96.04     40.39 o 
   9   7   0       53.27       69.91     44.22 o 
   0   8   0     4987.52     5204.89    247.59 o 
   1   8   0      405.18      507.46     26.54 o 
   2   8   0      627.82      649.29     26.94 o 
   3   8   0     3717.62     3861.20    131.29 o 
   4   8   0       27.23       17.24     11.96 o 
   5   8   0     2604.73     2327.47    106.22 o 
   6   8   0      763.38      764.94     54.60 o 
   7   8   0       50.91       44.14     23.85 o 
   8   8   0      754.18      819.17     83.44 o 
   9   8   0        0.40       64.19     58.92 o 
   1   9   0      221.95      249.50     19.42 o 
   2   9   0        6.20       26.03     10.39 o 
   3   9   0     1281.52     1241.00     55.26 o 
   4   9   0      559.30      569.64     30.22 o 
   5   9   0      156.55      150.76     22.78 o 
   6   9   0      307.00      321.49     37.44 o 
   7   9   0        2.21       30.41     21.26 o 
   8   9   0      466.10      499.08    100.87 o 
   9   9   0        1.17        0.00     50.89 o 
   0  10   0     6077.91     6111.92    198.30 o 
   1  10   0     1912.97     1916.61     50.54 o 
   2  10   0     5896.95     5920.53    240.82 o 
   3  10   0     1061.44     1025.76     45.47 o 
   4  10   0     1244.71     1265.62     64.85 o 
   5  10   0     1041.67      956.44     48.67 o 
   6  10   0        1.09       26.10     21.34 o 
   7  10   0        1.00        3.50     27.09 o 
   8  10   0       27.76       56.44     38.04 o 
   9  10   0       15.97       57.77     62.81 o 
   1  11   0      417.77      409.16     26.27 o 
   2  11   0       54.35       59.64     14.08 o 
   3  11   0       14.71       26.15     12.92 o 
   4  11   0      772.68      709.48     35.57 o 
   5  11   0       48.40       48.20     18.16 o 
   6  11   0      416.44      448.12     57.85 o 
   7  11   0        7.73       24.07     30.35 o 
   8  11   0        0.56       12.76     36.17 o 
   0  12   0      124.08      138.42     33.30 o 
   1  12   0     5419.99     5528.08    104.07 o 
   2  12   0     2477.95     2512.98     61.03 o 
   3  12   0      556.68      536.34     30.41 o 
   4  12   0     1241.70     1182.55     53.65 o 
   5  12   0        2.13       13.39     20.84 o 
   6  12   0        2.06        0.28     26.47 o 
   7  12   0       13.58       45.52     33.72 o 
   8  12   0        2.92       28.91     35.31 o 
   1  13   0      925.71      949.36     41.37 o 
   2  13   0     1541.60     1471.20     57.85 o 
   3  13   0      109.17      123.42     22.77 o 
   4  13   0       16.50       33.37     18.31 o 
   5  13   0      240.90      293.90     38.91 o 
   6  13   0      497.73      579.13    128.04 o 
   7  13   0      264.03      274.42     64.99 o 
   8  13   0        0.01       34.21     40.75 o 
   0  14   0      525.53      563.49     58.65 o 
   1  14   0     2804.79     2831.06    107.31 o 
   2  14   0     1204.51     1182.75     54.08 o 
   3  14   0      291.69      324.03     32.17 o 
   4  14   0      785.86      842.56     49.48 o 
   5  14   0        9.87       12.03     22.76 o 
   6  14   0      404.28      409.55     59.16 o 
   7  14   0       62.35      108.41     44.58 o 
   8  14   0       69.81       85.56     39.87 o 
   1  15   0      185.39      193.02     28.38 o 
   2  15   0      491.28      481.86     37.74 o 
   3  15   0      233.37      274.89     31.08 o 
   4  15   0       20.27       36.89     21.94 o 
   5  15   0      152.20      172.79     35.13 o 
   6  15   0      370.51      369.88     58.50 o 
   7  15   0      271.30      434.07     65.81 o 
   0  16   0      120.94      170.64     38.40 o 
   1  16   0       16.87       23.02     21.58 o 
   2  16   0     1541.01     1435.07     77.17 o 
   3  16   0      605.18      594.37     46.62 o 
   4  16   0        1.14        0.00     22.31 o 
   5  16   0      520.72      557.43     82.87 o 
   6  16   0      340.02      434.00     63.88 o 
   7  16   0      149.59      199.89     49.71 o 
   1  17   0     1524.13     1590.07    120.88 o 
   2  17   0      263.20      244.89     37.57 o 
   3  17   0      751.55      727.17     62.41 o 
   4  17   0      261.47      233.30     37.80 o 
   5  17   0        7.05       29.24     30.75 o 
   6  17   0        7.15       86.06     43.05 o 
   7  17   0       20.46       82.97     42.55 o 
   0  18   0       33.55       18.72     32.64 o 
   1  18   0      146.68      175.32     36.16 o 
   2  18   0       99.32      102.50     30.36 o 
   3  18   0      824.51      827.47     78.06 o 
   4  18   0      168.89      127.50     43.24 o 
   5  18   0      136.88      172.63     59.61 o 
   6  18   0      100.51      161.14     47.57 o 
   1  19   0      581.30      566.08     56.70 o 
   2  19   0       63.55       43.51     31.02 o 
   3  19   0      149.91      163.51     39.57 o 
   4  19   0      174.58      222.43     50.59 o 
   5  19   0      109.74      146.95     58.00 o 
   6  19   0        0.04       69.23     63.50 o 
   0  20   0       66.55      105.63     43.19 o 
   1  20   0      346.00      420.34     53.33 o 
   2  20   0      615.64      638.25     61.46 o 
   3  20   0      409.43      424.93     54.80 o 
   4  20   0      126.77      118.87     44.75 o 
   5  20   0       10.33       31.18     47.45 o 
   1  21   0      409.82      496.66     68.59 o 
   2  21   0       89.18      136.31     38.51 o 
   3  21   0      116.41      204.34     56.35 o 
   4  21   0      188.99      234.88     73.93 o 
   0  22   0      631.59      544.70    108.21 o 
   1  22   0      544.41      595.67     65.89 o 
   2  22   0      249.73      370.37     56.86 o 
   3  22   0      367.91      457.73    163.00 o 
   4  22   0      272.04      343.94     64.94 o 
   1  23   0       34.35       81.55     43.23 o 
   2  23   0       22.72       34.00     43.87 o 
   0  24   0       39.88       87.80     77.49 o 
 -10   1   1      154.51      200.38     64.83 o 
  -9   1   1     1300.85     1414.47    160.93 o 
  -8   1   1       93.09      105.60     41.89 o 
  -7   1   1        2.33        0.00     26.44 o 
  -6   1   1      787.58      768.46     80.14 o 
  -5   1   1     2908.58     2909.57    235.00 o 
  -4   1   1     9616.48     9261.20    619.93 o 
  -3   1   1       98.88      117.23     20.47 o 
  -2   1   1       66.70       58.74      9.19 o 
  -1   1   1    11894.35    11039.98    102.95 o 
   0   1   1     3106.56     3571.59    106.58 o 
   1   1   1     9745.87    10173.09    286.19 o 
   2   1   1        3.07        9.96      8.03 o 
   3   1   1       65.98       89.32     12.94 o 
   4   1   1     1935.52     1803.04    122.30 o 
   5   1   1      156.89      180.32     22.05 o 
   6   1   1      448.51      447.84     35.60 o 
   7   1   1       30.04        0.06     30.87 o 
   8   1   1      428.67      463.14     67.61 o 
   9   1   1       31.18       19.92     40.45 o 
 -10   2   1        2.22        2.14     45.22 o 
  -9   2   1      107.79       83.14     48.54 o 
  -8   2   1      426.76      441.70     62.05 o 
  -7   2   1     2151.48     2117.20    115.64 o 
  -6   2   1      377.82      361.96     85.26 o 
  -5   2   1     2631.03     2703.01    159.72 o 
  -4   2   1     1196.65     1262.85     70.42 o 
  -3   2   1      422.25      410.09     31.06 o 
  -2   2   1     3404.91     3272.97    408.64 o 
  -1   2   1     3263.97     3267.43    365.54 o 
   0   2   1     1465.49     1328.78     56.29 o 
   1   2   1        0.00        8.24      5.43 o 
   2   2   1    15251.02    15676.97    211.87 o 
   3   2   1       95.21      116.45     23.06 o 
   4   2   1      396.40      376.77     39.51 o 
   5   2   1      286.32      309.41     33.39 o 
   6   2   1       10.26       26.49     17.08 o 
   7   2   1        9.94       27.56     22.44 o 
   8   2   1      168.61      189.85     54.56 o 
   9   2   1       18.85       49.68     48.38 o 
 -10   3   1       55.47       67.84     52.30 o 
  -9   3   1      284.29      276.06     59.16 o 
  -8   3   1        1.39       11.76     28.12 o 
  -7   3   1      229.57      213.86     42.26 o 
  -6   3   1       90.81      112.79     23.50 o 
  -5   3   1     5197.64     5296.74    249.78 o 
  -4   3   1     4351.29     4322.85    479.04 o 
  -3   3   1      795.29      773.73     35.07 o 
  -2   3   1    12055.81    12332.28    639.07 o 
  -1   3   1      346.16      314.92     16.97 o 
   0   3   1    12426.25    14847.56    572.41 o 
   1   3   1     6307.32     6881.67    226.10 o 
   2   3   1       13.95       39.69      9.44 o 
   3   3   1       11.65       29.54      9.63 o 
   4   3   1       52.10       66.14     15.37 o 
   5   3   1     2338.62     2178.14    140.46 o 
   6   3   1      876.73      881.12     58.34 o 
   7   3   1        4.85       22.09     23.07 o 
   8   3   1      109.04      158.30     50.43 o 
   9   3   1      198.83      272.45     63.48 o 
 -10   4   1        0.00        5.41     49.98 o 
  -9   4   1       24.73       44.48     41.33 o 
  -8   4   1      389.78      385.80     57.91 o 
  -7   4   1       49.11       62.74     29.95 o 
  -6   4   1       79.67       77.25     21.25 o 
  -5   4   1      914.03      872.63     77.26 o 
  -4   4   1     2320.00     2190.65    157.94 o 
  -3   4   1       49.59       37.56      9.13 o 
  -2   4   1       61.35       55.08     11.17 o 
  -1   4   1     3475.01     4173.69    236.78 o 
   0   4   1      712.12      804.39     40.78 o 
   1   4   1     3664.31     3742.51    158.43 o 
   2   4   1     1869.11     1736.48     64.80 o 
   3   4   1      227.07      276.77     19.94 o 
   4   4   1      148.63      168.23     16.29 o 
   5   4   1      345.75      342.30     29.33 o 
   6   4   1        0.17       17.03     17.32 o 
   7   4   1      173.41      154.67     32.07 o 
   8   4   1       50.92       71.72     42.33 o 
   9   4   1       42.45       43.86     49.64 o 
 -10   5   1      327.68      371.48     74.88 o 
  -9   5   1        4.34       26.75     40.12 o 
  -8   5   1      324.54      337.92     55.76 o 
  -7   5   1       72.90       86.76     24.05 o 
  -6   5   1       18.20       43.11     20.74 o 
  -5   5   1     1373.52     1152.62     70.12 o 
  -4   5   1       60.10       62.07     12.61 o 
  -3   5   1      828.12      789.72     39.37 o 
  -2   5   1     3679.58     3955.36    161.63 o 
  -1   5   1     5250.83     6265.31    260.25 o 
   0   5   1     8958.43    10477.44    315.70 o 
   1   5   1     1611.39     1737.21     44.59 o 
   2   5   1       14.45       15.55      8.10 o 
   3   5   1     2525.64     2446.36    101.83 o 
   4   5   1     3236.40     3016.23    120.33 o 
   5   5   1     6037.59     5972.31    134.47 o 
   6   5   1     1320.73     1203.09     86.94 o 
   7   5   1      511.13      481.71     49.02 o 
   8   5   1      308.11      294.85     57.14 o 
   9   5   1      151.74      235.63     81.96 o 
 -10   6   1       40.41      103.83     49.45 o 
  -9   6   1        3.05       26.01     34.97 o 
  -8   6   1      175.45      146.18     40.34 o 
  -7   6   1      136.84      149.55     28.64 o 
  -6   6   1      400.40      395.86     38.60 o 
  -5   6   1      835.03      786.44     49.60 o 
  -4   6   1      585.91      565.38     25.83 o 
  -3   6   1      404.32      387.65     20.13 o 
  -2   6   1      273.01      287.60     16.56 o 
  -1   6   1     5002.25     6087.81    253.56 o 
   0   6   1     2792.79     2947.89     95.43 o 
   1   6   1        0.15        5.80      6.44 o 
   2   6   1      158.73      143.94     13.12 o 
   3   6   1     1809.26     1790.56     51.73 o 
   4   6   1     1533.75     1458.90     65.43 o 
   5   6   1      155.98      165.39     22.68 o 
   6   6   1     1266.14     1175.33    155.77 o 
   7   6   1       48.41       34.95     25.35 o 
   8   6   1        6.38       25.32     44.70 o 
   9   6   1        7.52       18.98     45.54 o 
  -9   7   1      620.34      675.83     81.09 o 
  -8   7   1       49.86       54.71     32.23 o 
  -7   7   1       65.05       89.61     26.79 o 
  -6   7   1      202.95      207.46     25.85 o 
  -5   7   1      413.69      349.08     36.78 o 
  -4   7   1     1185.72     1180.55     37.69 o 
  -3   7   1        4.31       13.04      8.84 o 
  -2   7   1     2024.61     2234.80    106.03 o 
  -1   7   1     2288.50     2758.36    115.18 o 
   0   7   1        6.55       21.64      9.39 o 
   1   7   1     3674.91     4085.58    118.24 o 
   2   7   1     1281.00     1317.79     39.37 o 
   3   7   1       11.31       15.23     10.37 o 
   4   7   1     1911.70     1780.31    103.24 o 
   5   7   1     3494.30     3106.05    181.66 o 
   6   7   1     1590.68     1463.72     74.94 o 
   7   7   1        5.08       28.86     24.73 o 
   8   7   1       58.07       63.69     40.20 o 
   9   7   1      131.72      245.07    100.41 o 
  -9   8   1       56.82       70.12     37.99 o 
  -8   8   1       10.88       16.55     29.23 o 
  -7   8   1      293.07      296.82     38.67 o 
  -6   8   1       22.82       29.60     16.60 o 
  -5   8   1      640.91      679.78     39.78 o 
  -4   8   1      601.02      589.63     28.55 o 
  -3   8   1     4712.42     5048.14    163.37 o 
  -2   8   1        7.68        8.18     12.10 o 
  -1   8   1    15013.92    18067.99    642.60 o 
   0   8   1      615.10      659.79     44.97 o 
   1   8   1      439.77      437.16     18.27 o 
   2   8   1     2912.85     3007.22     91.87 o 
   3   8   1       93.49       71.85     13.32 o 
   4   8   1      820.51      747.50     33.87 o 
   5   8   1        3.07       13.75     15.50 o 
   6   8   1       38.47       55.46     23.88 o 
   7   8   1       32.26       54.33     28.32 o 
   8   8   1       13.32       77.95     60.29 o 
   9   8   1       22.40       92.62     61.44 o 
  -9   9   1       39.74       87.93     40.38 o 
  -8   9   1       55.01       63.88     34.60 o 
  -7   9   1      229.91      273.11     38.14 o 
  -6   9   1      373.79      341.73     32.54 o 
  -5   9   1       28.48       36.96     16.58 o 
  -4   9   1     5394.66     5136.34    199.90 o 
  -3   9   1     2590.38     2570.33    110.68 o 
  -2   9   1       22.42       29.52     12.91 o 
  -1   9   1    10574.36    12355.59    529.56 o 
   0   9   1     6687.89     7369.79    363.48 o 
   1   9   1      963.81      883.78     26.54 o 
   2   9   1      538.81      584.61     25.84 o 
   3   9   1      285.61      278.42     20.94 o 
   4   9   1     2468.37     2448.73    128.80 o 
   5   9   1       30.08       14.24     15.94 o 
   6   9   1        2.37       12.60     21.25 o 
   7   9   1      368.20      334.73     54.45 o 
   8   9   1       21.43       48.94     39.84 o 
  -9  10   1      129.83      206.10     71.76 o 
  -8  10   1      133.29      130.54     45.34 o 
  -7  10   1        8.29       14.48     22.80 o 
  -6  10   1        2.50       17.61     17.67 o 
  -5  10   1        7.16        4.25     15.16 o 
  -4  10   1     2536.04     2587.42     89.78 o 
  -3  10   1      244.97      222.87     28.94 o 
  -2  10   1     1407.05     1526.39     90.50 o 
  -1  10   1      247.83      309.88     27.99 o 
   0  10   1      349.63      342.41     27.47 o 
   1  10   1     2350.69     2417.95     62.47 o 
   2  10   1     2850.83     2870.67    138.40 o 
   3  10   1      583.14      615.84     33.35 o 
   4  10   1     1263.53     1181.85     47.77 o 
   5  10   1      186.63      201.61     29.53 o 
   6  10   1        0.84       37.64     29.72 o 
   7  10   1      153.64      209.13     49.86 o 
   8  10   1      138.94      224.71     52.28 o 
  -9  11   1       13.38       86.43     56.40 o 
  -8  11   1       90.01      127.46     55.25 o 
  -7  11   1       15.23       18.77     31.28 o 
  -6  11   1      918.97      893.33     51.89 o 
  -5  11   1     1896.59     1863.66     68.36 o 
  -4  11   1      430.12      430.71     29.50 o 
  -3  11   1      828.96      814.25     35.68 o 
  -2  11   1     1744.78     1729.70     92.78 o 
  -1  11   1     5533.01     6165.95    223.23 o 
   0  11   1     1260.38     1392.58     71.97 o 
   1  11   1     2078.04     2043.51     52.36 o 
   2  11   1     4803.32     4720.79    112.55 o 
   3  11   1     1284.13     1203.39     67.27 o 
   4  11   1       43.03       54.39     17.80 o 
   5  11   1      244.90      279.13     45.60 o 
   6  11   1       49.95       73.30     34.20 o 
   7  11   1      223.86      239.64     49.11 o 
   8  11   1       97.25      143.66     76.91 o 
  -9  12   1        1.80       62.59     67.40 o 
  -8  12   1        1.41       14.61     33.59 o 
  -7  12   1       36.70       49.79     34.19 o 
  -6  12   1       18.39        9.34     23.59 o 
  -5  12   1      186.10      190.81     26.13 o 
  -4  12   1       46.50       51.20     15.37 o 
  -3  12   1     2487.90     2524.05    130.67 o 
  -2  12   1       43.70       80.40     17.74 o 
  -1  12   1      917.88      843.88     53.64 o 
   0  12   1       50.00       59.69     19.66 o 
   1  12   1     3914.11     4177.67    148.35 o 
   2  12   1     2324.70     2392.60     72.23 o 
   3  12   1      405.53      448.98     34.33 o 
   4  12   1       14.74       28.63     16.94 o 
   5  12   1       44.08       82.30     30.75 o 
   6  12   1       43.69       67.69     33.30 o 
   7  12   1      169.51      197.04     49.04 o 
   8  12   1        1.30       82.82     41.91 o 
  -8  13   1      180.24      204.59     49.36 o 
  -7  13   1      583.29      566.65    164.37 o 
  -6  13   1        1.92        0.00     23.16 o 
  -5  13   1      339.68      385.14     49.98 o 
  -4  13   1      273.79      286.44     26.28 o 
  -3  13   1     2782.86     2666.38    106.28 o 
  -2  13   1      317.99      316.17     32.83 o 
  -1  13   1      621.63      567.90     34.73 o 
   0  13   1     6438.61     6682.32    268.96 o 
   1  13   1       19.79       35.62     16.55 o 
   2  13   1      481.46      465.50     35.20 o 
   3  13   1      718.70      754.82     70.58 o 
   4  13   1      307.31      332.43     32.59 o 
   5  13   1       80.90      105.85     33.71 o 
   6  13   1       19.40       16.52     27.47 o 
   7  13   1       61.98       95.41     40.47 o 
   8  13   1       53.60      141.79     46.77 o 
  -8  14   1       31.13      104.72     47.31 o 
  -7  14   1      167.10      287.65     66.60 o 
  -6  14   1      975.63     1028.29     70.30 o 
  -5  14   1       47.63       33.08     23.60 o 
  -4  14   1      197.03      269.03     35.34 o 
  -3  14   1       98.64       98.86     20.71 o 
  -2  14   1       79.14      103.81     21.49 o 
  -1  14   1      117.41      125.87     29.49 o 
   0  14   1      114.22      118.03     24.63 o 
   1  14   1     1931.75     1891.24     61.68 o 
   2  14   1     1686.54     1612.12     68.63 o 
   3  14   1      680.94      662.76     43.63 o 
   4  14   1      318.43      284.24     31.51 o 
   5  14   1      101.74       86.94     35.41 o 
   6  14   1      584.07      689.97     76.99 o 
   7  14   1        7.34       22.79     36.24 o 
  -8  15   1      188.60      234.27     52.44 o 
  -7  15   1      215.03      263.53     53.12 o 
  -6  15   1      130.76      210.17     38.53 o 
  -5  15   1        2.90       14.35     22.56 o 
  -4  15   1        2.32       11.65     21.67 o 
  -3  15   1      119.88      155.41     28.29 o 
  -2  15   1      702.86      735.74     57.42 o 
  -1  15   1       23.78       28.43     25.48 o 
   0  15   1      102.46       94.33     23.02 o 
   1  15   1       41.64       52.60     21.47 o 
   2  15   1      303.39      312.27     32.70 o 
   3  15   1        1.73       19.57     19.97 o 
   4  15   1       41.03       63.83     22.07 o 
   5  15   1      865.28      852.71     80.77 o 
   6  15   1       85.07      114.28     41.74 o 
   7  15   1      123.79      146.98     45.22 o 
  -7  16   1       12.03       78.89     44.37 o 
  -6  16   1      885.57      917.64    116.69 o 
  -5  16   1      257.98      233.03     38.27 o 
  -4  16   1       22.81       46.68     25.92 o 
  -3  16   1        6.30       13.12     26.05 o 
  -2  16   1      573.97      618.11     52.84 o 
  -1  16   1     3026.71     3123.44    180.56 o 
   0  16   1      206.75      194.86     29.17 o 
   1  16   1     1089.40     1142.87     60.68 o 
   2  16   1      352.00      343.49     34.50 o 
   3  16   1       66.69       60.01     21.55 o 
   4  16   1      109.50      128.20     27.30 o 
   5  16   1        4.74       29.23     32.09 o 
   6  16   1        8.52       37.44     34.46 o 
   7  16   1        7.06       92.80     42.03 o 
  -7  17   1      580.48      615.26     76.91 o 
  -6  17   1      190.54      181.74     46.06 o 
  -5  17   1        4.47        0.00     33.15 o 
  -4  17   1      275.94      302.32     74.74 o 
  -3  17   1      399.80      399.41     46.47 o 
  -2  17   1       62.15       89.95     29.36 o 
  -1  17   1      116.76      155.27     34.48 o 
   0  17   1        7.90       16.84     22.72 o 
   1  17   1      144.72      164.61     29.67 o 
   2  17   1      151.13      141.71     27.53 o 
   3  17   1       37.16       43.94     22.86 o 
   4  17   1      772.89      732.27     75.80 o 
   5  17   1        8.21       44.71     50.32 o 
   6  17   1      118.51      154.47     45.96 o 
  -6  18   1       19.08        1.15     40.35 o 
  -5  18   1        4.68        3.45     34.76 o 
  -4  18   1      381.60      383.78     61.64 o 
  -3  18   1      168.93      198.28     37.80 o 
  -2  18   1     1796.93     1702.97    100.91 o 
  -1  18   1        0.02        7.49     26.41 o 
   0  18   1     1965.02     1826.74     93.78 o 
   1  18   1      105.12      106.63     26.89 o 
   2  18   1       20.44       62.96     29.74 o 
   3  18   1      251.49      224.77     33.11 o 
   4  18   1      115.68      176.49     42.62 o 
   5  18   1       57.48      112.68     40.31 o 
   6  18   1       20.11       73.67     37.12 o 
  -6  19   1      364.05      517.88     98.58 o 
  -5  19   1       54.54       37.36     38.17 o 
  -4  19   1       45.12      127.64     46.90 o 
  -3  19   1      153.89      160.72     40.37 o 
  -2  19   1      418.78      490.59     54.88 o 
  -1  19   1      254.41      349.60     48.16 o 
   0  19   1       68.02       89.01     31.73 o 
   1  19   1      348.69      397.42     42.83 o 
   2  19   1     1010.78     1023.27     73.73 o 
   3  19   1      762.43      707.18     71.31 o 
   4  19   1       71.71      171.94     68.55 o 
   5  19   1       87.64      169.37     46.04 o 
  -5  20   1        0.02       28.96     38.83 o 
  -4  20   1      205.96      195.31     51.61 o 
  -3  20   1       35.31       67.62     43.51 o 
  -2  20   1       31.88       74.06     34.43 o 
  -1  20   1      347.95      392.76     54.94 o 
   0  20   1      163.24      176.12     39.99 o 
   1  20   1       60.94       80.20     32.17 o 
   2  20   1       22.31       17.36     27.71 o 
   3  20   1      549.88      587.38     62.04 o 
   4  20   1       37.43       49.06     56.40 o 
   5  20   1        8.46       42.87     54.33 o 
  -5  21   1       83.26       75.25     44.28 o 
  -4  21   1       14.79       28.75     45.17 o 
  -3  21   1      328.24      381.89     74.62 o 
  -2  21   1      830.22      834.96     72.73 o 
  -1  21   1      413.95      475.60     56.21 o 
   0  21   1      477.54      550.87     59.98 o 
   1  21   1      199.58      265.98     58.23 o 
   2  21   1      491.41      521.71     60.35 o 
   3  21   1      848.95      852.89     91.75 o 
   4  21   1       98.02      170.10     71.98 o 
  -4  22   1       11.09       73.03     44.92 o 
  -3  22   1       11.79       58.40     44.43 o 
  -2  22   1       42.50       56.45     38.83 o 
  -1  22   1       52.07       86.61     37.23 o 
   0  22   1        2.42       51.66     38.61 o 
   1  22   1      129.28      116.46     56.51 o 
   2  22   1      128.70      189.31     44.89 o 
   3  22   1        0.35       21.56     48.08 o 
  -3  23   1      329.83      356.23     76.19 o 
  -2  23   1     1003.25     1016.84     85.69 o 
  -1  23   1      308.93      335.46     56.25 o 
   0  23   1      122.65      143.40     46.86 o 
   1  23   1      254.75      321.43     65.78 o 
   2  23   1      198.96      216.32     51.13 o 
 -10   0   2      127.09       65.11     66.48 o 
  -9   0   2        4.19       17.88     44.47 o 
  -8   0   2      384.00      309.49     74.51 o 
  -7   0   2        1.61        5.04     35.53 o 
  -6   0   2     1594.07     1630.20    129.98 o 
  -5   0   2     7974.77     8063.68    366.00 o 
  -4   0   2     5533.90     5854.67    696.00 o 
  -3   0   2    50992.95    56165.91   4784.22 o 
  -2   0   2    19361.94    18212.14   1100.97 o 
  -1   0   2      152.82      221.23     22.70 o 
   0   0   2      217.44      181.82     17.07 o 
   1   0   2      546.52      555.77     47.00 o 
   2   0   2      932.36      971.99     49.09 o 
   3   0   2     1156.06     1127.16     59.74 o 
   4   0   2       70.94       82.93     24.88 o 
   5   0   2     1251.60     1125.64    128.72 o 
   6   0   2      581.37      513.34     77.14 o 
   7   0   2      181.59      128.15     55.48 o 
   8   0   2       42.22       75.65     61.67 o 
   9   0   2        0.85       54.10     70.15 o 
 -10   1   2       23.40       38.37     45.06 o 
  -9   1   2       77.06      186.95     51.46 o 
  -8   1   2       11.42       36.22     30.62 o 
  -7   1   2        3.17       28.71     24.94 o 
  -6   1   2     1283.67     1065.42     74.53 o 
  -5   1   2      124.72      186.28     26.07 o 
  -4   1   2     1018.55     1031.89     55.52 o 
  -3   1   2     6288.98     6184.88    472.41 o 
  -2   1   2     3557.16     3411.01    101.32 o 
  -1   1   2      474.26      454.15     22.36 o 
   0   1   2     4547.22     4644.53     56.25 o 
   1   1   2     3998.47     4485.09    219.52 o 
   2   1   2        6.17       16.47      9.47 o 
   3   1   2     7665.11     7259.79    315.61 o 
   4   1   2      551.75      551.67     33.86 o 
   5   1   2        4.61       28.90     17.17 o 
   6   1   2      311.58      337.33     33.15 o 
   7   1   2        7.30       17.64     22.64 o 
   8   1   2       25.45       66.00     39.62 o 
   9   1   2       14.82       52.59     50.72 o 
 -10   2   2       55.98       54.93     50.80 o 
  -9   2   2      719.41      720.48    112.91 o 
  -8   2   2       59.80       54.68     33.06 o 
  -7   2   2       15.44       17.45     24.86 o 
  -6   2   2      519.09      463.38     64.64 o 
  -5   2   2     2987.08     2895.35    215.31 o 
  -4   2   2     3710.18     4004.13    390.95 o 
  -3   2   2     3524.89     3362.27     78.06 o 
  -2   2   2    12429.08    12420.55    211.76 o 
  -1   2   2     1156.43     1006.22     34.76 o 
   0   2   2     1052.33     1008.75     31.45 o 
   1   2   2    32792.75    38064.42   1159.89 o 
   2   2   2    12593.64    12812.54    582.35 o 
   3   2   2      432.59      401.24     33.88 o 
   4   2   2       88.83      112.86     18.42 o 
   5   2   2     2612.03     2502.33    156.88 o 
   6   2   2      807.93      754.31     46.60 o 
   7   2   2        0.94       26.72     22.36 o 
   8   2   2        2.41       27.30     38.33 o 
   9   2   2       98.77      160.60     61.65 o 
 -10   3   2        4.70       28.59     44.49 o 
  -9   3   2       94.60      125.39     45.87 o 
  -8   3   2      603.84      638.08     70.71 o 
  -7   3   2      148.49      147.31     35.23 o 
  -6   3   2      361.26      405.68     34.85 o 
  -5   3   2      761.65      793.09     91.13 o 
  -4   3   2       87.97       83.69     16.04 o 
  -3   3   2     1447.11     1286.46     46.83 o 
  -2   3   2     7569.31     7597.04    356.39 o 
  -1   3   2     1872.92     1847.11     45.75 o 
   0   3   2    10145.62    10915.57    490.85 o 
   1   3   2    52802.62    60575.83   2097.22 o 
   2   3   2      314.50      341.14     21.94 o 
   3   3   2      130.86      133.08     13.06 o 
   4   3   2     1387.22     1398.58     85.87 o 
   5   3   2        9.31       29.79     17.68 o 
   6   3   2       11.37       23.63     18.55 o 
   7   3   2      172.78      236.06     37.45 o 
   8   3   2        0.62       27.48     40.43 o 
   9   3   2       66.67      101.40     55.34 o 
 -10   4   2       55.96       81.84     49.73 o 
  -9   4   2      290.36      368.79     61.76 o 
  -8   4   2      227.31      173.38     53.76 o 
  -7   4   2       40.54       30.77     23.64 o 
  -6   4   2       34.23       47.65     19.15 o 
  -5   4   2        1.39       30.29     15.87 o 
  -4   4   2     5758.91     5641.71    760.40 o 
  -3   4   2     1234.25     1211.37     44.25 o 
  -2   4   2     5859.31     6284.89    334.15 o 
  -1   4   2     6042.02     6747.73    273.85 o 
   0   4   2    16417.15    17750.71    564.41 o 
   1   4   2    25529.16    28025.89   1100.18 o 
   2   4   2      490.55      504.34     21.82 o 
   3   4   2        4.17        0.00      8.93 o 
   4   4   2     3095.20     2693.67    133.59 o 
   5   4   2       48.61       42.26     17.99 o 
   6   4   2      777.90      719.70     76.47 o 
   7   4   2      457.43      442.72     50.19 o 
   8   4   2       10.75       15.79     37.17 o 
   9   4   2       58.52      121.76     55.96 o 
 -10   5   2      115.29      165.15     52.27 o 
  -9   5   2        5.03       28.62     29.57 o 
  -8   5   2      140.41      109.96     34.94 o 
  -7   5   2      109.74      118.47     34.99 o 
  -6   5   2      217.43      227.69     30.29 o 
  -5   5   2       90.29      107.05     20.68 o 
  -4   5   2     1019.77     1152.98    107.06 o 
  -3   5   2     1200.64     1136.15     44.55 o 
  -2   5   2       32.70       40.14      9.36 o 
  -1   5   2     1794.86     1926.66    100.16 o 
   0   5   2      885.18      976.37     35.54 o 
   1   5   2     1276.45     1420.36     88.65 o 
   2   5   2        0.49       10.86      8.07 o 
   3   5   2        0.68        7.98      9.28 o 
   4   5   2      440.81      392.11     30.29 o 
   5   5   2      158.53      149.60     23.48 o 
   6   5   2      137.74      146.68     25.70 o 
   7   5   2        8.40        6.25     24.43 o 
   8   5   2       37.81       35.30     49.17 o 
   9   5   2      172.46      297.57    103.16 o 
 -10   6   2      135.23      145.61     50.70 o 
  -9   6   2      208.31      215.69     67.40 o 
  -8   6   2       42.10       56.25     32.34 o 
  -7   6   2       62.48       87.44     28.01 o 
  -6   6   2        3.39       24.04     19.57 o 
  -5   6   2     2944.09     2931.50    166.30 o 
  -4   6   2     2380.15     2383.74    123.22 o 
  -3   6   2      262.60      300.83     17.74 o 
  -2   6   2      340.13      330.05     19.50 o 
  -1   6   2      691.92      829.03     55.33 o 
   0   6   2        6.02       13.29      9.71 o 
   1   6   2     6382.58     6940.59    191.78 o 
   2   6   2      198.90      184.77     14.03 o 
   3   6   2       30.02       36.85     11.51 o 
   4   6   2     1179.34     1029.94     85.50 o 
   5   6   2     1395.08     1214.14     89.05 o 
   6   6   2     1528.64     1488.25    101.06 o 
   7   6   2       32.80       41.31     27.17 o 
   8   6   2       99.72       87.12     63.04 o 
 -10   7   2        3.45       28.91     43.13 o 
  -9   7   2      339.88      380.04     63.81 o 
  -8   7   2      143.83      139.79     42.73 o 
  -7   7   2        1.60        6.16     15.77 o 
  -6   7   2      468.58      536.23     54.97 o 
  -5   7   2      722.53      665.62     49.07 o 
  -4   7   2        3.40       15.44     10.60 o 
  -3   7   2     1085.82     1139.54     56.18 o 
  -2   7   2     2288.88     2506.68    121.52 o 
  -1   7   2     5014.99     5841.57    224.68 o 
   0   7   2      400.85      435.09     29.77 o 
   1   7   2     1143.80     1284.44     48.19 o 
   2   7   2      140.10      145.80     13.68 o 
   3   7   2     4265.47     4091.17    149.47 o 
   4   7   2      333.47      332.84     29.08 o 
   5   7   2       45.53       56.57     19.41 o 
   6   7   2      213.91      222.31     35.68 o 
   7   7   2     1209.77     1356.03    138.12 o 
   8   7   2        1.10        0.00     62.59 o 
  -9   8   2      165.35      116.74     43.71 o 
  -8   8   2      201.66      231.08     48.76 o 
  -7   8   2        9.44       28.81     18.37 o 
  -6   8   2      292.92      296.70     29.61 o 
  -5   8   2      255.77      224.22     27.46 o 
  -4   8   2     1254.46     1279.47     62.34 o 
  -3   8   2      454.19      393.63     22.86 o 
  -2   8   2      102.47      126.65     16.11 o 
  -1   8   2      322.48      389.20     26.01 o 
   0   8   2    15127.44    16877.52   1337.01 o 
   1   8   2        3.16       27.63     11.93 o 
   2   8   2     1078.29     1044.44     35.54 o 
   3   8   2     1868.34     1673.39     88.14 o 
   4   8   2      134.01      125.10     21.26 o 
   5   8   2     1379.89     1287.11     65.22 o 
   6   8   2       33.10       35.88     30.32 o 
   7   8   2       87.66      142.12     43.27 o 
   8   8   2       15.84       20.59     48.49 o 
  -9   9   2       31.61       31.08     41.34 o 
  -8   9   2      393.33      440.70     99.38 o 
  -7   9   2      112.63      165.57     29.63 o 
  -6   9   2       27.99       37.87     17.54 o 
  -5   9   2       58.66      100.51     20.28 o 
  -4   9   2      145.11      145.10     17.45 o 
  -3   9   2      328.51      360.37     22.77 o 
  -2   9   2      847.05     1005.14     52.61 o 
  -1   9   2     2851.13     3199.22    231.29 o 
   0   9   2     2403.74     2510.76    166.00 o 
   1   9   2      341.38      415.13     25.76 o 
   2   9   2      543.62      544.78     31.58 o 
   3   9   2       22.67        9.05     11.73 o 
   4   9   2      334.86      281.52     32.69 o 
   5   9   2      657.62      599.02     52.20 o 
   6   9   2     1095.46      948.10     84.34 o 
   7   9   2       71.03       64.67     51.47 o 
   8   9   2      120.59      180.23     54.91 o 
  -9  10   2      127.77      141.87     45.58 o 
  -8  10   2      163.83      193.03     48.60 o 
  -7  10   2      862.97      818.12     51.59 o 
  -6  10   2      739.87      676.36     44.89 o 
  -5  10   2     4117.15     4007.69    284.55 o 
  -4  10   2      537.46      515.16     29.48 o 
  -3  10   2     2395.81     2350.51    118.66 o 
  -2  10   2     1826.07     1925.06     79.90 o 
  -1  10   2     3317.27     3615.68    202.11 o 
   0  10   2     2548.15     2645.18    123.98 o 
   1  10   2      614.87      596.75     42.11 o 
   2  10   2      293.56      292.55     24.24 o 
   3  10   2        1.76        0.73     14.04 o 
   4  10   2       14.55       19.88     16.65 o 
   5  10   2      185.38      157.49     29.16 o 
   6  10   2       36.84       39.63     32.74 o 
   7  10   2        8.53       28.07     36.55 o 
   8  10   2        7.56       31.63     36.74 o 
  -9  11   2        1.62       57.77     52.96 o 
  -8  11   2       16.21       12.25     33.73 o 
  -7  11   2      495.50      493.09     55.78 o 
  -6  11   2      709.82      725.04     59.34 o 
  -5  11   2       37.20       60.31     18.82 o 
  -4  11   2       73.04       56.11     15.86 o 
  -3  11   2        6.51       14.06     12.78 o 
  -2  11   2      296.05      303.71     24.57 o 
  -1  11   2     3893.68     4217.65    183.68 o 
   0  11   2      292.00      332.71     33.17 o 
   1  11   2     1118.33     1110.30     43.52 o 
   2  11   2       68.69       73.44     17.02 o 
   3  11   2       12.21       27.54     16.12 o 
   4  11   2      170.87      166.03     28.06 o 
   5  11   2        8.27       14.83     20.73 o 
   6  11   2      235.60      263.52     51.41 o 
   7  11   2      103.15      150.27     45.82 o 
   8  11   2        7.40       79.44     43.93 o 
  -9  12   2       55.74       90.55     60.52 o 
  -8  12   2       91.43       96.97     55.48 o 
  -7  12   2      524.74      561.98     45.53 o 
  -6  12   2     1045.01      944.91     62.94 o 
  -5  12   2      970.40      907.75     50.21 o 
  -4  12   2     2508.36     2354.97     82.19 o 
  -3  12   2      885.76      994.15     57.94 o 
  -2  12   2     2346.61     2258.29    136.00 o 
  -1  12   2     2381.41     2497.42    159.83 o 
   0  12   2     1662.69     1690.23     96.45 o 
   1  12   2      266.80      264.46     24.82 o 
   2  12   2       18.77       50.48     16.33 o 
   3  12   2      393.45      394.50     33.39 o 
   4  12   2      371.79      332.65     37.98 o 
   5  12   2       51.50       70.45     30.06 o 
   6  12   2      205.07      198.19     45.36 o 
   7  12   2       23.62      115.38     42.15 o 
  -8  13   2        3.68       55.44     38.99 o 
  -7  13   2        0.04        1.40     24.43 o 
  -6  13   2      404.58      426.28     39.19 o 
  -5  13   2     1523.17     1401.49     64.73 o 
  -4  13   2      114.78      133.34     22.77 o 
  -3  13   2      775.06      823.49     44.64 o 
  -2  13   2     1241.98     1332.55     85.90 o 
  -1  13   2       63.53       64.57     23.76 o 
   0  13   2      179.81      203.55     30.19 o 
   1  13   2     1331.40     1301.57     60.83 o 
   2  13   2      507.25      460.06     32.01 o 
   3  13   2        8.00        8.77     16.07 o 
   4  13   2      383.39      371.16     40.96 o 
   5  13   2        0.60       21.71     25.67 o 
   6  13   2        4.57       29.76     31.23 o 
   7  13   2        0.03       51.59     39.20 o 
  -8  14   2        7.83       83.74     42.91 o 
  -7  14   2      144.55      171.31     37.51 o 
  -6  14   2        7.18       12.73     24.60 o 
  -5  14   2       41.37       36.11     25.53 o 
  -4  14   2      669.37      678.80     43.86 o 
  -3  14   2      112.29      124.67     26.70 o 
  -2  14   2      444.05      478.38     42.85 o 
  -1  14   2      508.53      551.92     71.19 o 
   0  14   2      916.49      884.70     85.91 o 
   1  14   2      155.65      183.41     23.51 o 
   2  14   2       18.43       33.17     16.61 o 
   3  14   2     1858.59     1669.60     77.35 o 
   4  14   2     1179.88     1151.85     71.05 o 
   5  14   2      120.53       81.67     33.47 o 
   6  14   2      126.81      127.24     39.96 o 
   7  14   2      119.67      201.97     47.82 o 
  -8  15   2      109.76      133.86     44.89 o 
  -7  15   2       22.64        0.00     34.85 o 
  -6  15   2       31.25       10.26     25.48 o 
  -5  15   2      383.60      363.48     43.24 o 
  -4  15   2       15.21       31.39     29.78 o 
  -3  15   2     1028.18     1028.72     63.66 o 
  -2  15   2      433.23      357.80     40.90 o 
  -1  15   2      503.28      480.14     45.81 o 
   0  15   2       12.44       32.88     23.12 o 
   1  15   2      114.47       97.99     23.82 o 
   2  15   2     3168.08     2925.79    111.06 o 
   3  15   2       20.39       30.19     19.11 o 
   4  15   2       91.12       92.91     27.86 o 
   5  15   2       42.32       51.77     36.57 o 
   6  15   2        9.26       27.42     31.62 o 
   7  15   2        6.85       65.94     35.97 o 
  -7  16   2       18.72       70.19     39.47 o 
  -6  16   2       61.00       53.60     36.04 o 
  -5  16   2        1.11       29.07     31.04 o 
  -4  16   2      236.71      284.03     63.39 o 
  -3  16   2      157.06      172.99     34.68 o 
  -2  16   2      157.51      137.75     31.57 o 
  -1  16   2      528.97      587.04     51.62 o 
   0  16   2      892.63      914.60     63.79 o 
   1  16   2        8.83       19.38     22.86 o 
   2  16   2      465.69      510.50     38.09 o 
   3  16   2     1272.41     1168.84     63.17 o 
   4  16   2      549.71      473.67     50.76 o 
   5  16   2      360.31      367.73     59.60 o 
   6  16   2      138.93      205.62     48.31 o 
  -7  17   2       21.12       75.19     56.85 o 
  -6  17   2        2.49        6.92     37.16 o 
  -5  17   2        2.59       33.43     33.79 o 
  -4  17   2       37.52       15.02     30.88 o 
  -3  17   2      214.34      258.39     39.58 o 
  -2  17   2        2.02        5.41     26.14 o 
  -1  17   2      409.95      405.93     58.07 o 
   0  17   2      187.45      196.27     36.30 o 
   1  17   2       50.45       54.38     27.75 o 
   2  17   2      761.39      747.39     51.52 o 
   3  17   2        0.06       17.99     23.70 o 
   4  17   2      133.22      165.43     37.23 o 
   5  17   2       37.34       77.00     38.34 o 
   6  17   2        3.52       29.52     32.07 o 
  -7  18   2      156.68      162.08     62.81 o 
  -6  18   2        0.75        0.00     36.02 o 
  -5  18   2       83.39      114.55     44.33 o 
  -4  18   2        8.16       27.45     36.62 o 
  -3  18   2       70.84       92.82     33.22 o 
  -2  18   2      369.85      370.23     45.08 o 
  -1  18   2      443.95      385.88     46.22 o 
   0  18   2      789.95      836.21     77.95 o 
   1  18   2       92.47       55.07     29.56 o 
   2  18   2      312.98      315.24     37.04 o 
   3  18   2     1129.87     1052.43     84.01 o 
   4  18   2      390.15      430.90     63.57 o 
   5  18   2      178.52      221.45     48.12 o 
  -6  19   2       59.51       62.44     41.02 o 
  -5  19   2        0.19       57.35     42.82 o 
  -4  19   2      228.56      234.94     55.59 o 
  -3  19   2        8.80       43.53     37.46 o 
  -2  19   2      272.01      295.29     44.28 o 
  -1  19   2       17.50       28.70     30.04 o 
   0  19   2      619.95      541.20     56.56 o 
   1  19   2      255.49      242.71     43.05 o 
   2  19   2       23.07       21.74     29.28 o 
   3  19   2       20.27       56.28     32.58 o 
   4  19   2      424.12      414.94     61.39 o 
   5  19   2      107.08      168.97     44.60 o 
  -5  20   2      225.10      272.84     56.89 o 
  -4  20   2       74.27       66.47     67.51 o 
  -3  20   2      431.65      521.95    132.51 o 
  -2  20   2     1692.45     1615.36     94.76 o 
  -1  20   2      507.12      520.38     58.48 o 
   0  20   2      108.21      134.79     37.49 o 
   1  20   2       17.54       14.17     30.31 o 
   2  20   2      583.39      588.46     75.77 o 
   3  20   2       48.04       76.68     46.20 o 
   4  20   2       46.11       92.39     50.21 o 
  -5  21   2        6.46        0.00     47.06 o 
  -4  21   2       43.87       84.29     50.87 o 
  -3  21   2       74.63       84.15     45.55 o 
  -2  21   2        1.86       36.30     35.10 o 
  -1  21   2      381.25      415.29     55.74 o 
   0  21   2      308.97      254.13     48.99 o 
   1  21   2       54.06       38.14     32.76 o 
   2  21   2        8.29       26.05     37.99 o 
   3  21   2        8.78        0.00     45.16 o 
   4  21   2       18.19      140.07     58.92 o 
  -4  22   2      259.57      325.49     67.34 o 
  -3  22   2      639.47      611.97    164.26 o 
  -2  22   2      916.71      992.67     82.34 o 
  -1  22   2      187.31      213.87     46.03 o 
   0  22   2       55.63       61.66     37.70 o 
   1  22   2       26.81       46.67     36.10 o 
   2  22   2       40.10       19.29     44.36 o 
   3  22   2      123.58      155.72     57.08 o 
  -3  23   2        0.29        5.59     50.33 o 
  -2  23   2       41.84       69.89     54.77 o 
  -1  23   2        0.05       32.11     37.61 o 
   0  23   2        1.53        0.00     38.38 o 
   1  23   2        8.68       13.41     50.41 o 
 -10   1   3       25.28       43.70     66.14 o 
  -9   1   3      327.85      389.12     76.80 o 
  -8   1   3      873.07      732.24     75.30 o 
  -7   1   3     1595.24     1451.28    165.63 o 
  -6   1   3      550.54      525.44     54.33 o 
  -5   1   3      916.65      905.75    131.14 o 
  -4   1   3    22986.80    24970.62   1152.78 o 
  -3   1   3     6666.69     6757.55    158.75 o 
  -2   1   3     1444.29     1507.72    115.78 o 
  -1   1   3     3819.23     3832.79    198.87 o 
   0   1   3     2671.47     2729.25     77.65 o 
   1   1   3     6574.55     7320.75    136.81 o 
   2   1   3        9.75       33.45     12.84 o 
   3   1   3      808.33      759.11     38.33 o 
   4   1   3      127.41      104.28     19.92 o 
   5   1   3       95.99       87.43     20.71 o 
   6   1   3      389.65      461.22     39.34 o 
   7   1   3      155.67      171.28     29.18 o 
   8   1   3        1.32       21.26     42.11 o 
 -10   2   3      197.71      277.81     65.01 o 
  -9   2   3       30.29       85.51     45.28 o 
  -8   2   3      717.84      613.08     68.93 o 
  -7   2   3        3.88       32.23     22.72 o 
  -6   2   3      349.72      349.56     44.71 o 
  -5   2   3      629.18      670.51     37.68 o 
  -4   2   3     1578.93     1512.59     62.36 o 
  -3   2   3     2273.11     2162.94     73.68 o 
  -2   2   3      714.80      662.42     26.39 o 
  -1   2   3     5828.73     5909.74    303.53 o 
   0   2   3      601.68      539.56     31.97 o 
   1   2   3      231.32      265.61     22.07 o 
   2   2   3      910.98      867.75     37.00 o 
   3   2   3      730.90      706.27     37.14 o 
   4   2   3      192.44      189.29     24.12 o 
   5   2   3      378.36      362.87     42.42 o 
   6   2   3      387.63      393.00     36.81 o 
   7   2   3       20.82       27.67     27.17 o 
   8   2   3       61.56      128.04     50.17 o 
 -10   3   3      141.45      163.79     54.60 o 
  -9   3   3      308.50      282.80     54.31 o 
  -8   3   3     1414.75     1279.61     97.15 o 
  -7   3   3      111.29      124.90     32.77 o 
  -6   3   3       43.40       67.31     24.67 o 
  -5   3   3     4647.79     4120.37    268.89 o 
  -4   3   3        9.72       32.80     12.87 o 
  -3   3   3     7043.56     7440.29    198.37 o 
  -2   3   3      691.54      775.95     47.05 o 
  -1   3   3       14.89       31.26     10.74 o 
   0   3   3     2985.52     2812.96     55.77 o 
   1   3   3      108.78      169.23     14.36 o 
   2   3   3     2322.49     2515.70    100.91 o 
   3   3   3       80.20       60.32     16.16 o 
   4   3   3       30.15       28.20     15.73 o 
   5   3   3     2593.26     2566.06    116.27 o 
   6   3   3      955.98      922.77     63.13 o 
   7   3   3       30.40       31.95     26.68 o 
   8   3   3       17.01       26.25     43.41 o 
 -10   4   3       12.62       92.30     44.25 o 
  -9   4   3        0.03       52.72     37.52 o 
  -8   4   3      146.89      125.63     38.66 o 
  -7   4   3      202.56      189.79     37.09 o 
  -6   4   3       28.12       58.05     25.68 o 
  -5   4   3       62.38       76.13     18.98 o 
  -4   4   3      589.26      623.67     36.28 o 
  -3   4   3     1740.58     1692.57     89.71 o 
  -2   4   3      302.65      301.22     20.48 o 
  -1   4   3      659.36      662.29     24.87 o 
   0   4   3     1323.90     1316.21     90.00 o 
   1   4   3      199.00      235.42     27.66 o 
   2   4   3      350.49      364.83     22.04 o 
   3   4   3      114.27      143.92     23.41 o 
   4   4   3      127.29      118.11     20.40 o 
   5   4   3      204.27      204.16     26.47 o 
   6   4   3       75.03      106.62     23.79 o 
   7   4   3        0.10        8.42     24.44 o 
   8   4   3       14.15       39.49     44.39 o 
 -10   5   3       29.21       41.31     39.84 o 
  -9   5   3       82.87       97.89     40.37 o 
  -8   5   3      305.44      361.62     55.71 o 
  -7   5   3      782.96      759.65     69.82 o 
  -6   5   3      518.13      555.78     78.86 o 
  -5   5   3      312.02      345.75     43.33 o 
  -4   5   3       98.32       95.68     18.02 o 
  -3   5   3      997.46      938.27     60.83 o 
  -2   5   3       14.73       21.09      9.17 o 
  -1   5   3     1438.01     1576.32     50.30 o 
   0   5   3    25794.30    27264.23   1163.90 o 
   1   5   3     1752.06     1759.79     68.45 o 
   2   5   3     3524.49     3729.04    160.61 o 
   3   5   3     2821.07     2789.20    151.62 o 
   4   5   3      254.71      249.74     27.32 o 
   5   5   3     1460.83     1442.22     62.73 o 
   6   5   3      312.09      321.54     34.08 o 
   7   5   3      270.27      321.62     44.87 o 
   8   5   3        2.40       24.76     54.56 o 
 -10   6   3       29.91       65.81     43.48 o 
  -9   6   3       30.23        9.17     45.39 o 
  -8   6   3       63.58       65.69     33.59 o 
  -7   6   3       58.63       69.68     29.70 o 
  -6   6   3     2042.30     2060.72    184.53 o 
  -5   6   3        4.96        0.00     15.37 o 
  -4   6   3      369.19      347.47     22.78 o 
  -3   6   3       72.31      102.91     13.52 o 
  -2   6   3      130.40      152.27     19.34 o 
  -1   6   3        0.98       15.92      7.68 o 
   0   6   3     7023.34     7186.52    527.71 o 
   1   6   3       94.98      120.23     13.20 o 
   2   6   3      269.07      267.39     20.03 o 
   3   6   3      775.23      774.04     39.90 o 
   4   6   3      722.76      690.74     40.99 o 
   5   6   3      318.22      312.10     32.03 o 
   6   6   3      155.09      170.03     27.93 o 
   7   6   3       13.61       12.18     30.57 o 
   8   6   3        0.88       32.06     41.00 o 
 -10   7   3       38.25       27.26     44.01 o 
  -9   7   3      201.89      261.14     55.81 o 
  -8   7   3        4.51       39.96     30.83 o 
  -7   7   3       88.66       94.45     31.30 o 
  -6   7   3       14.93       24.18     18.16 o 
  -5   7   3     1083.56     1021.61     96.39 o 
  -4   7   3      182.69      173.00     16.21 o 
  -3   7   3       36.26       53.10     13.00 o 
  -2   7   3     1516.84     1447.43     42.19 o 
  -1   7   3     1742.95     1785.15     88.48 o 
   0   7   3     1524.87     1450.65     82.31 o 
   1   7   3     7357.15     7783.99    224.67 o 
   2   7   3     4848.43     4934.93    245.84 o 
   3   7   3      346.35      344.26     27.94 o 
   4   7   3      245.44      218.46     25.44 o 
   5   7   3     1225.88     1241.90     90.66 o 
   6   7   3      546.40      643.97     95.94 o 
   7   7   3      128.44      197.59     49.40 o 
   8   7   3        3.00        0.00     37.46 o 
 -10   8   3        1.21       48.04     47.49 o 
  -9   8   3      116.81      113.80     43.27 o 
  -8   8   3       84.43       63.31     27.41 o 
  -7   8   3       10.02       13.97     16.70 o 
  -6   8   3        0.01        0.00     14.11 o 
  -5   8   3     1560.79     1401.53     61.85 o 
  -4   8   3      500.99      490.05     25.66 o 
  -3   8   3       59.65       86.71     14.84 o 
  -2   8   3      286.29      355.90     22.74 o 
  -1   8   3     5208.27     5362.92    183.02 o 
   0   8   3     4073.10     4035.37    336.07 o 
   1   8   3      245.39      212.27     22.55 o 
   2   8   3      502.87      573.80     30.35 o 
   3   8   3      261.54      289.76     26.51 o 
   4   8   3       22.50       37.17     19.55 o 
   5   8   3        1.17       36.11     22.11 o 
   6   8   3      156.58      126.66     63.85 o 
   7   8   3      191.34      176.92     48.00 o 
   8   8   3       99.21      136.02     49.45 o 
  -9   9   3      240.02      240.12     53.90 o 
  -8   9   3       33.74       55.20     25.38 o 
  -7   9   3     1135.03     1139.10    100.58 o 
  -6   9   3      533.83      481.87     37.31 o 
  -5   9   3      115.24      122.32     21.24 o 
  -4   9   3     5877.26     5199.48    182.26 o 
  -3   9   3      750.37      755.66     35.54 o 
  -2   9   3      160.46      195.73     20.85 o 
  -1   9   3      597.53      650.16     40.30 o 
   0   9   3      112.81       80.86     18.20 o 
   1   9   3     5960.05     5841.15    175.08 o 
   2   9   3      239.05      273.58     29.81 o 
   3   9   3        2.13       11.22     17.68 o 
   4   9   3     2936.51     2627.41    151.78 o 
   5   9   3       17.56       37.03     22.52 o 
   6   9   3      959.13      863.16     83.00 o 
   7   9   3       58.36       98.59     44.78 o 
   8   9   3        0.69       48.02     43.60 o 
  -9  10   3       55.21       79.01     41.73 o 
  -8  10   3      405.17      409.89     47.70 o 
  -7  10   3        4.60        2.28     19.69 o 
  -6  10   3      313.62      324.81     32.18 o 
  -5  10   3      174.16      211.72     26.45 o 
  -4  10   3      161.20      196.31     43.08 o 
  -3  10   3      389.05      446.95     34.74 o 
  -2  10   3      136.68      161.24     18.32 o 
  -1  10   3      936.49      943.52     76.85 o 
   0  10   3     2356.39     2186.30    129.75 o 
   1  10   3      660.11      598.03     37.71 o 
   2  10   3     1820.42     1687.55     63.47 o 
   3  10   3      156.49      139.36     25.62 o 
   4  10   3      218.69      198.32     31.05 o 
   5  10   3        2.37       20.81     20.30 o 
   6  10   3      121.28      179.03     43.93 o 
   7  10   3      317.58      421.10     65.24 o 
  -9  11   3      552.38      587.85     76.59 o 
  -8  11   3      294.14      323.09     44.31 o 
  -7  11   3      105.67      104.25     25.03 o 
  -6  11   3     1776.59     1749.57     92.68 o 
  -5  11   3     1446.03     1348.60    116.38 o 
  -4  11   3      943.07      883.02     55.06 o 
  -3  11   3      603.84      658.34     36.09 o 
  -2  11   3     3881.46     4128.47    278.41 o 
  -1  11   3       39.21      116.32     23.59 o 
   0  11   3       30.83       26.52     16.82 o 
   1  11   3      550.38      510.38     36.27 o 
   2  11   3       19.38       24.59     17.11 o 
   3  11   3      117.85      117.34     25.61 o 
   4  11   3      194.09      205.07     38.77 o 
   5  11   3     1010.89      850.43     63.27 o 
   6  11   3       99.81      154.52     42.76 o 
   7  11   3        0.62       55.44     37.41 o 
  -9  12   3       18.18       72.67     55.48 o 
  -8  12   3      130.20      146.09     35.47 o 
  -7  12   3       43.63       36.24     21.18 o 
  -6  12   3        7.49       20.73     18.08 o 
  -5  12   3      348.33      394.38     36.86 o 
  -4  12   3        2.84       30.38     16.86 o 
  -3  12   3     4447.65     4642.91    219.78 o 
  -2  12   3      330.94      356.52     36.25 o 
  -1  12   3      107.28       97.46     22.61 o 
   0  12   3        9.69        4.65     17.09 o 
   1  12   3      721.46      715.89     64.76 o 
   2  12   3      994.66      998.98     59.55 o 
   3  12   3       33.86       25.69     17.70 o 
   4  12   3      256.26      217.68     34.07 o 
   5  12   3      112.19      113.72     29.96 o 
   6  12   3      108.64      129.65     38.48 o 
   7  12   3        2.11       49.12     41.61 o 
  -9  13   3       10.61       50.21     53.64 o 
  -8  13   3      167.55      190.12     50.89 o 
  -7  13   3      216.26      245.41     34.16 o 
  -6  13   3      915.10      938.35     55.83 o 
  -5  13   3     1370.09     1244.49    103.14 o 
  -4  13   3      661.44      641.61     73.36 o 
  -3  13   3     2674.42     2712.80    113.98 o 
  -2  13   3       76.86       75.71     21.62 o 
  -1  13   3       41.39       47.57     22.46 o 
   0  13   3     1685.05     1686.51    163.58 o 
   1  13   3        6.11       14.53     15.59 o 
   2  13   3       90.03       81.74     21.49 o 
   3  13   3      207.29      175.26     30.74 o 
   4  13   3       27.80       55.46     23.10 o 
   5  13   3       37.87       62.27     34.10 o 
   6  13   3       28.88       98.54     39.58 o 
   7  13   3       45.28      134.07     42.88 o 
  -8  14   3       14.27       48.14     61.44 o 
  -7  14   3      126.03      132.12     35.60 o 
  -6  14   3      484.44      498.91     43.19 o 
  -5  14   3       81.45      104.90     24.38 o 
  -4  14   3      655.88      679.04     86.89 o 
  -3  14   3        4.12       18.79     18.41 o 
  -2  14   3      711.91      676.69     50.73 o 
  -1  14   3       19.58        9.66     18.57 o 
   0  14   3        0.46        2.18     20.67 o 
   1  14   3        3.68       10.91     20.03 o 
   2  14   3      264.74      257.74     31.28 o 
   3  14   3     1082.45     1032.42     68.53 o 
   4  14   3       91.10      111.79     29.57 o 
   5  14   3      209.06      200.99     47.00 o 
   6  14   3        9.74       47.59     34.48 o 
  -8  15   3       38.43      106.82     45.37 o 
  -7  15   3        2.51        0.00     48.11 o 
  -6  15   3      266.02      346.50     57.08 o 
  -5  15   3      802.60      742.59     73.72 o 
  -4  15   3        4.83       28.63     23.75 o 
  -3  15   3       60.84       89.35     26.38 o 
  -2  15   3     1672.56     1701.38     81.63 o 
  -1  15   3     1313.50     1287.11     73.17 o 
   0  15   3      531.52      584.19     51.73 o 
   1  15   3     1330.63     1103.19     69.06 o 
   2  15   3     3164.92     3013.90    148.51 o 
   3  15   3      815.80      847.59     64.05 o 
   4  15   3      440.67      343.35     44.38 o 
   5  15   3      190.60      268.43     52.26 o 
   6  15   3       52.13      126.09     42.05 o 
  -8  16   3        0.58       41.72     56.62 o 
  -7  16   3      201.93      259.74     62.47 o 
  -6  16   3        1.95       20.49     34.68 o 
  -5  16   3      111.43      170.77     67.17 o 
  -4  16   3       97.90      111.74     39.48 o 
  -3  16   3     1584.08     1550.60     80.61 o 
  -2  16   3      234.91      245.29     35.85 o 
  -1  16   3      212.11      214.54     38.14 o 
   0  16   3      158.48      156.16     32.39 o 
   1  16   3       25.79       60.40     26.11 o 
   2  16   3       66.59       79.16     24.00 o 
   3  16   3       36.82       52.71     29.05 o 
   4  16   3      190.09      217.86     38.18 o 
   5  16   3       55.59      122.94     52.73 o 
   6  16   3        0.09       54.05     30.51 o 
  -7  17   3       40.28        0.00     39.97 o 
  -6  17   3       28.79       45.32     40.17 o 
  -5  17   3      220.06      214.85     51.57 o 
  -4  17   3      280.70      398.66     72.56 o 
  -3  17   3       59.73       73.60     34.27 o 
  -2  17   3      792.68      800.63     62.15 o 
  -1  17   3     1286.97     1276.65     77.77 o 
   0  17   3      256.13      261.41     40.86 o 
   1  17   3     1469.98     1346.13     81.81 o 
   2  17   3      295.86      286.55     36.78 o 
   3  17   3     1807.78     1547.13    147.33 o 
   4  17   3      897.57      887.23     71.23 o 
   5  17   3       29.76       60.89     34.74 o 
  -7  18   3       95.23      120.85     49.65 o 
  -6  18   3        0.24       35.70     40.93 o 
  -5  18   3      656.87      699.46     81.69 o 
  -4  18   3        0.78       15.67     35.56 o 
  -3  18   3       55.49       81.62     41.09 o 
  -2  18   3       49.32       56.78     27.95 o 
  -1  18   3      237.51      230.80     40.61 o 
   0  18   3      192.01      252.96     42.69 o 
   1  18   3      141.85      143.68     36.51 o 
   2  18   3      125.10       92.26     34.46 o 
   3  18   3        4.22       32.35     28.25 o 
   4  18   3      249.55      260.15     43.41 o 
   5  18   3        6.90       50.36     31.34 o 
  -6  19   3       72.88      121.20     51.12 o 
  -5  19   3       32.71       87.01     43.01 o 
  -4  19   3        2.30       31.24     38.19 o 
  -3  19   3      219.15      217.15     86.20 o 
  -2  19   3      614.94      665.63     61.79 o 
  -1  19   3      404.25      450.12     54.52 o 
   0  19   3        1.30       19.14     27.68 o 
   1  19   3       28.48       74.05     33.68 o 
   2  19   3      291.47      293.51     47.40 o 
   3  19   3      111.83      166.77     39.63 o 
   4  19   3      207.38      182.94     46.42 o 
  -5  20   3       97.20      138.32     68.89 o 
  -4  20   3      377.04      404.24     66.87 o 
  -3  20   3      181.02      199.25     59.26 o 
  -2  20   3      119.24      102.05     36.88 o 
  -1  20   3      522.81      493.98     57.96 o 
   0  20   3      150.16      207.44     42.61 o 
   1  20   3       31.96       59.16     32.98 o 
   2  20   3       23.96       61.09     42.82 o 
   3  20   3        1.01       75.41     39.66 o 
   4  20   3        1.55        0.00     36.41 o 
  -5  21   3      124.60      120.04     64.08 o 
  -4  21   3       81.89       95.75     82.07 o 
  -3  21   3      451.97      543.43     78.46 o 
  -2  21   3      148.36      203.24     46.06 o 
  -1  21   3       49.36       64.16     37.40 o 
   0  21   3       22.98       25.04     34.48 o 
   1  21   3       38.45       46.11     34.08 o 
   2  21   3       17.69       39.93     47.17 o 
   3  21   3      199.93      199.57     64.36 o 
  -4  22   3       12.36      105.68     82.76 o 
  -3  22   3       12.51       86.06     55.10 o 
  -2  22   3        5.93       31.60     43.63 o 
  -1  22   3       19.20       35.83     36.41 o 
   0  22   3        2.11       45.10     37.45 o 
   1  22   3       12.92       92.00     40.58 o 
   2  22   3       16.72       42.29     50.07 o 
  -2  23   3      206.38      200.91     69.90 o 
  -1  23   3       35.42       82.82     43.62 o 
   0  23   3        4.60       29.40     39.71 o 
 -10   0   4      291.48      298.48     89.87 o 
  -9   0   4      759.16      542.41    100.64 o 
  -8   0   4     2455.73     2281.27    181.11 o 
  -7   0   4     1288.32     1031.63    112.10 o 
  -6   0   4       86.61      128.15     41.49 o 
  -5   0   4       86.08      118.55     29.23 o 
  -4   0   4     5613.02     5046.92    258.94 o 
  -3   0   4      101.12       86.50     15.30 o 
  -2   0   4     3991.24     4224.85    131.82 o 
  -1   0   4     5357.19     5422.45    163.68 o 
   0   0   4     9245.54     9454.04    236.82 o 
   1   0   4      517.01      604.82     36.92 o 
   2   0   4      216.40      231.92     53.07 o 
   3   0   4     1572.04     1450.42     83.33 o 
   4   0   4      182.27      202.04     37.16 o 
   5   0   4       22.20       19.78     24.69 o 
   6   0   4      184.17      214.83     44.71 o 
   7   0   4      265.25      230.29     93.42 o 
   8   0   4      138.06      144.20     80.01 o 
 -10   1   4       33.04       67.53     47.79 o 
  -9   1   4       33.80       43.46     33.83 o 
  -8   1   4       65.00       99.59     35.30 o 
  -7   1   4        5.44        0.00     17.87 o 
  -6   1   4     1376.74     1274.23     81.46 o 
  -5   1   4     2677.87     2841.61    341.78 o 
  -4   1   4       82.97      116.96     12.41 o 
  -3   1   4        1.90       20.62      7.74 o 
  -2   1   4      663.24      695.99     38.65 o 
  -1   1   4      278.65      334.93     30.72 o 
   0   1   4      535.85      507.42     40.82 o 
   1   1   4     4719.42     5279.59     82.38 o 
   2   1   4      411.69      500.16     29.63 o 
   3   1   4      356.36      322.48     28.65 o 
   4   1   4      568.90      598.03     40.82 o 
   5   1   4      231.64      253.50     29.68 o 
   6   1   4      234.26      286.85     34.76 o 
   7   1   4       64.44       53.40     26.97 o 
   8   1   4        1.46        0.00     43.05 o 
 -10   2   4      187.16      177.93     53.59 o 
  -9   2   4      461.62      464.71     66.09 o 
  -8   2   4      392.02      487.00     62.05 o 
  -7   2   4       20.63       40.12     26.21 o 
  -6   2   4       99.44      140.23     36.45 o 
  -5   2   4     7152.20     7077.80    271.43 o 
  -4   2   4      744.97      756.60     26.37 o 
  -3   2   4     3433.15     3564.75    219.69 o 
  -2   2   4     3414.38     3480.65    186.49 o 
  -1   2   4      127.44      143.51     31.87 o 
   0   2   4        5.76       11.74     10.82 o 
   1   2   4      271.80      266.77     18.79 o 
   2   2   4     1877.66     1942.12     50.20 o 
   3   2   4       59.99       59.88     16.87 o 
   4   2   4      224.23      195.49     28.89 o 
   5   2   4      540.18      542.41     41.54 o 
   6   2   4      523.19      554.57     45.69 o 
   7   2   4      101.22      104.12     28.16 o 
   8   2   4       14.24       39.15     43.13 o 
 -10   3   4        0.24       34.70     42.53 o 
  -9   3   4       38.36       55.20     36.19 o 
  -8   3   4       11.30       16.28     25.39 o 
  -7   3   4      212.25      178.84     37.44 o 
  -6   3   4      220.39      198.52     35.32 o 
  -5   3   4      197.51      228.39     25.87 o 
  -4   3   4       50.97       52.68     11.63 o 
  -3   3   4     2102.25     2297.54    102.77 o 
  -2   3   4     5476.23     5305.79    228.95 o 
  -1   3   4     1653.88     1534.52    103.33 o 
   0   3   4     1371.97     1423.48     50.75 o 
   1   3   4      136.84      157.01     15.70 o 
   2   3   4      574.97      652.65     29.17 o 
   3   3   4        3.93       12.81     14.63 o 
   4   3   4      590.04      594.29     40.57 o 
   5   3   4      112.13      132.88     24.89 o 
   6   3   4       13.28       33.99     22.39 o 
   7   3   4        1.42       22.53     28.54 o 
   8   3   4       25.26       53.42     74.96 o 
 -10   4   4        0.38       32.84     36.95 o 
  -9   4   4      226.10      217.42     50.17 o 
  -8   4   4      115.88      115.62     36.39 o 
  -7   4   4       87.36      123.82     32.63 o 
  -6   4   4       54.46       94.40     24.98 o 
  -5   4   4      674.40      747.86     67.69 o 
  -4   4   4    14412.59    14030.36    720.11 o 
  -3   4   4     2817.04     2805.39    104.79 o 
  -2   4   4       29.87       23.45     10.25 o 
  -1   4   4     1215.89     1190.19     46.99 o 
   0   4   4      499.91      428.02     29.76 o 
   1   4   4     6354.17     6302.70    279.28 o 
   2   4   4     1757.19     1697.41     47.32 o 
   3   4   4     1768.73     1785.86     95.43 o 
   4   4   4     1507.81     1473.79     65.55 o 
   5   4   4       92.23      102.22     23.14 o 
   6   4   4      673.06      684.47     49.88 o 
   7   4   4      218.67      209.75     53.40 o 
   8   4   4        4.20        2.52     69.23 o 
 -10   5   4      109.61      174.43     50.86 o 
  -9   5   4       47.13       89.18     35.24 o 
  -8   5   4      246.73      176.44     40.77 o 
  -7   5   4       23.61       45.16     27.47 o 
  -6   5   4        0.02        1.79     17.62 o 
  -5   5   4        0.72       12.04     14.62 o 
  -4   5   4      149.58      153.18     15.43 o 
  -3   5   4        2.00       11.86     11.40 o 
  -2   5   4        0.16       14.44      9.67 o 
  -1   5   4       54.86       47.35     13.53 o 
   0   5   4      236.98      256.01     29.22 o 
   1   5   4      891.77      935.96     39.45 o 
   2   5   4     4995.07     5368.28    108.47 o 
   3   5   4      609.88      649.29     39.29 o 
   4   5   4     1045.89     1041.66     69.67 o 
   5   5   4        2.38        0.00     16.75 o 
   6   5   4        1.35       19.12     28.62 o 
   7   5   4      129.86      158.46     48.11 o 
   8   5   4       10.14        0.00     73.36 o 
 -10   6   4       14.98       36.64     46.50 o 
  -9   6   4      232.05      308.75     56.80 o 
  -8   6   4      106.52      164.30     40.86 o 
  -7   6   4       10.30        0.00     18.79 o 
  -6   6   4       87.84       88.23     22.63 o 
  -5   6   4      603.04      556.84     65.98 o 
  -4   6   4      426.13      345.27     26.03 o 
  -3   6   4      580.89      602.87     29.12 o 
  -2   6   4     3006.30     3021.15    145.06 o 
  -1   6   4     1397.38     1366.39     40.36 o 
   0   6   4     1504.07     1539.83    141.94 o 
   1   6   4    13541.65    13982.74    410.57 o 
   2   6   4     9250.46     9269.71    521.98 o 
   3   6   4      640.50      613.03     58.83 o 
   4   6   4      271.10      293.84     35.26 o 
   5   6   4      497.34      503.98     60.70 o 
   6   6   4      543.09      574.86     64.82 o 
   7   6   4        3.46       22.78     34.56 o 
 -10   7   4        4.27       43.54     44.29 o 
  -9   7   4       72.60       78.92     39.74 o 
  -8   7   4       12.78       23.09     28.42 o 
  -7   7   4      100.22      118.06     31.70 o 
  -6   7   4      109.20       91.30     23.37 o 
  -5   7   4     2491.96     2259.00    114.01 o 
  -4   7   4     1485.07     1437.79     62.53 o 
  -3   7   4     2353.79     2420.17     59.17 o 
  -2   7   4     1425.90     1430.66     52.18 o 
  -1   7   4       61.54       64.03     11.19 o 
   0   7   4     1604.46     1517.39     83.06 o 
   1   7   4      892.37      941.48     60.19 o 
   2   7   4     5871.66     5972.22    209.43 o 
   3   7   4      390.81      331.78     45.11 o 
   4   7   4      768.58      649.06     91.20 o 
   5   7   4       45.33       42.02     25.37 o 
   6   7   4        1.27       21.82     26.65 o 
   7   7   4      116.27      189.98     50.12 o 
 -10   8   4       32.33       47.08     40.32 o 
  -9   8   4       76.75      103.53     33.58 o 
  -8   8   4      448.86      392.78     57.24 o 
  -7   8   4      128.03       95.92     26.77 o 
  -6   8   4        2.16        6.89     16.47 o 
  -5   8   4     1381.37     1362.92     90.27 o 
  -4   8   4     1652.66     1494.27     85.67 o 
  -3   8   4     6775.42     6807.49    143.38 o 
  -2   8   4      464.10      496.82     29.06 o 
  -1   8   4     1056.03     1023.37     51.16 o 
   0   8   4     8530.87     8394.16    437.91 o 
   1   8   4     1990.44     1929.89    100.97 o 
   2   8   4      885.39      930.52     50.63 o 
   3   8   4      226.95      209.55     30.97 o 
   4   8   4       32.07       37.43     21.32 o 
   5   8   4      363.69      347.84     44.49 o 
   6   8   4       29.81       54.13     31.51 o 
   7   8   4       50.15      113.20     47.59 o 
 -10   9   4        0.29       39.67     43.73 o 
  -9   9   4       37.64       68.60     31.46 o 
  -8   9   4      168.70      182.66     35.77 o 
  -7   9   4        8.77        5.19     17.45 o 
  -6   9   4      866.68      923.47     51.00 o 
  -5   9   4     1146.52     1025.73     86.23 o 
  -4   9   4      462.93      403.90     31.38 o 
  -3   9   4        0.21       19.66     12.65 o 
  -2   9   4      529.59      605.38     35.04 o 
  -1   9   4     1364.13     1386.70     61.51 o 
   0   9   4      615.81      569.50     61.26 o 
   1   9   4       40.07       54.10     17.51 o 
   2   9   4      212.31      223.37     26.89 o 
   3   9   4      467.99      407.66     40.74 o 
   4   9   4      939.00      827.26     60.14 o 
   5   9   4        0.23        0.00     21.07 o 
   6   9   4        2.04       41.08     36.63 o 
   7   9   4       26.42       24.58     41.33 o 
  -9  10   4       72.77      124.83     36.77 o 
  -8  10   4     1072.99      959.91     70.76 o 
  -7  10   4       34.28       31.52     21.12 o 
  -6  10   4      219.84      223.33     28.29 o 
  -5  10   4     1801.64     1675.61    118.10 o 
  -4  10   4     1872.99     1614.45     84.19 o 
  -3  10   4      934.64      839.56     39.27 o 
  -2  10   4      185.48      154.73     24.65 o 
  -1  10   4      283.04      275.66     30.77 o 
   0  10   4       61.72      103.26     21.97 o 
   1  10   4      161.68      163.98     23.35 o 
   2  10   4        5.28        9.16     14.63 o 
   3  10   4       53.43       52.41     21.76 o 
   4  10   4       78.76       71.75     25.05 o 
   5  10   4      345.19      385.61     45.64 o 
   6  10   4      139.58      211.62     46.13 o 
   7  10   4       72.21       88.95     46.67 o 
  -9  11   4        4.98       33.15     31.98 o 
  -8  11   4      151.93      133.43     34.35 o 
  -7  11   4      183.96      214.18     30.43 o 
  -6  11   4       16.43       31.60     18.51 o 
  -5  11   4      105.15      122.73     23.52 o 
  -4  11   4      180.51      177.71     28.21 o 
  -3  11   4       15.01       23.47     19.02 o 
  -2  11   4      438.95      476.23     61.53 o 
  -1  11   4      885.48      851.46     52.67 o 
   0  11   4      293.42      275.42     47.73 o 
   1  11   4       19.08       16.24     15.04 o 
   2  11   4      226.10      226.91     27.99 o 
   3  11   4      242.33      297.31     37.53 o 
   4  11   4      211.18      243.15     37.35 o 
   5  11   4      357.71      367.78     45.47 o 
   6  11   4        4.15       55.92     35.82 o 
   7  11   4        2.91       85.28     40.58 o 
  -9  12   4      296.22      386.98     53.28 o 
  -8  12   4      122.32      148.79     36.28 o 
  -7  12   4      360.11      369.99     38.57 o 
  -6  12   4      149.47      163.88     27.30 o 
  -5  12   4      249.61      222.53     28.44 o 
  -4  12   4     1170.57     1178.11     83.23 o 
  -3  12   4      256.41      229.56     30.76 o 
  -2  12   4       84.90       98.07     23.17 o 
  -1  12   4      404.50      374.45     38.26 o 
   0  12   4       16.47       12.86     19.41 o 
   1  12   4      530.08      496.79     38.76 o 
   2  12   4      120.51      138.19     24.80 o 
   3  12   4      161.53      167.03     31.75 o 
   4  12   4      480.89      449.26     49.09 o 
   5  12   4      134.80      164.08     34.10 o 
   6  12   4       75.35      151.65     43.93 o 
  -9  13   4        0.80       31.73     41.60 o 
  -8  13   4       23.07       73.84     30.93 o 
  -7  13   4      490.36      502.24     61.45 o 
  -6  13   4      361.80      341.70     43.51 o 
  -5  13   4      794.75      817.52     67.27 o 
  -4  13   4       62.20       98.60     29.72 o 
  -3  13   4     1240.06     1129.83     63.00 o 
  -2  13   4      282.24      247.77     34.09 o 
  -1  13   4       52.98       52.35     22.10 o 
   0  13   4      323.60      284.87     36.27 o 
   1  13   4      100.20       76.10     25.28 o 
   2  13   4      342.37      294.10     32.41 o 
   3  13   4       65.79       61.74     25.23 o 
   4  13   4      318.71      311.94     43.23 o 
   5  13   4      186.62      227.73     40.47 o 
   6  13   4       16.54      117.38     42.66 o 
  -8  14   4       73.51      115.98     36.59 o 
  -7  14   4      107.47      143.63     34.07 o 
  -6  14   4      379.85      399.15     55.38 o 
  -5  14   4       48.76       33.84     23.31 o 
  -4  14   4      273.24      204.53     45.85 o 
  -3  14   4       76.26       75.39     22.98 o 
  -2  14   4      312.89      314.77     36.77 o 
  -1  14   4      931.63      910.13     63.33 o 
   0  14   4      337.90      325.96     40.12 o 
   1  14   4     1694.51     1623.38    107.06 o 
   2  14   4      142.05      154.11     28.51 o 
   3  14   4        6.46       14.01     23.69 o 
   4  14   4      411.99      449.02     51.11 o 
   5  14   4      137.64      167.01     45.13 o 
   6  14   4      181.94      237.91     46.60 o 
  -8  15   4       14.71        0.00     59.15 o 
  -7  15   4        1.48       74.92     42.59 o 
  -6  15   4      221.54      237.13     41.72 o 
  -5  15   4      117.29      106.03     30.18 o 
  -4  15   4      858.29      843.02     78.94 o 
  -3  15   4      409.06      423.87     43.82 o 
  -2  15   4      462.09      425.13     43.41 o 
  -1  15   4      416.17      391.34     43.77 o 
   0  15   4      183.94      190.05     35.17 o 
   1  15   4       40.00       51.47     25.01 o 
   2  15   4       34.56       79.51     24.31 o 
   3  15   4       27.22       40.73     26.02 o 
   4  15   4       72.67      116.55     32.74 o 
   5  15   4      200.65      227.14     48.99 o 
  -8  16   4       67.79       65.57     78.17 o 
  -7  16   4       29.52       59.16     38.57 o 
  -6  16   4      451.49      497.47     77.49 o 
  -5  16   4      134.99      128.42     32.41 o 
  -4  16   4       45.79       67.87     37.53 o 
  -3  16   4      350.48      281.21     52.02 o 
  -2  16   4      689.02      696.07     56.53 o 
  -1  16   4      871.23      886.43     64.74 o 
   0  16   4      420.71      375.24     45.11 o 
   1  16   4      529.26      488.66     52.83 o 
   2  16   4      717.93      720.77     54.18 o 
   3  16   4      215.98      261.47     42.60 o 
   4  16   4      131.53      161.33     37.47 o 
   5  16   4      369.33      419.11     64.18 o 
  -7  17   4        2.60       10.83     37.18 o 
  -6  17   4       92.64      107.91     51.81 o 
  -5  17   4      514.07      525.32     70.38 o 
  -4  17   4      386.63      387.40     83.56 o 
  -3  17   4      131.69      100.87     38.45 o 
  -2  17   4        1.63       39.75     24.93 o 
  -1  17   4      144.57      142.97     36.14 o 
   0  17   4       98.49       85.79     30.44 o 
   1  17   4      120.72      149.26     37.01 o 
   2  17   4        1.53       46.91     30.47 o 
   3  17   4        9.50       34.32     27.84 o 
   4  17   4       93.03      125.83     33.69 o 
   5  17   4       19.61       43.41     35.86 o 
  -7  18   4      191.10      260.49     71.64 o 
  -6  18   4       33.63       84.36     60.75 o 
  -5  18   4      207.03      270.69     87.12 o 
  -4  18   4        4.34       44.49     43.95 o 
  -3  18   4      439.43      454.11     64.84 o 
  -2  18   4      709.63      651.74     61.86 o 
  -1  18   4      435.98      411.41     51.70 o 
   0  18   4     1456.89     1350.46     85.05 o 
   1  18   4       52.39       76.58     34.15 o 
   2  18   4      142.07      142.02     39.73 o 
   3  18   4      446.85      447.38     54.75 o 
   4  18   4      263.07      248.86     44.57 o 
  -6  19   4      251.06      300.51     63.46 o 
  -5  19   4       95.45      130.46     50.23 o 
  -4  19   4      130.09      254.58     63.16 o 
  -3  19   4      263.95      276.09     56.64 o 
  -2  19   4       78.51       86.06     33.77 o 
  -1  19   4      493.90      472.18     56.88 o 
   0  19   4       32.60       43.57     33.45 o 
   1  19   4        6.28       23.33     30.96 o 
   2  19   4        0.65       38.20     37.25 o 
   3  19   4      311.95      379.51     52.48 o 
   4  19   4       21.20       67.12     79.66 o 
  -5  20   4       21.33      103.10     49.98 o 
  -4  20   4        3.92       34.85     44.82 o 
  -3  20   4        4.98       54.93     45.31 o 
  -2  20   4      355.49      360.22     53.86 o 
  -1  20   4      900.27      801.86     72.50 o 
   0  20   4       33.11       67.90     38.38 o 
   1  20   4        4.11        1.93     32.80 o 
   2  20   4        8.37       52.94     39.27 o 
   3  20   4       97.05      135.81     56.65 o 
  -4  21   4       29.63       59.62     41.91 o 
  -3  21   4        1.78       44.79     48.63 o 
  -2  21   4       11.53        1.55     46.28 o 
  -1  21   4       22.55       59.46     36.38 o 
   0  21   4       25.42       48.73     35.91 o 
   1  21   4      117.57      112.96     41.70 o 
   2  21   4       21.96       36.30     50.23 o 
  -3  22   4       13.08       72.43     46.60 o 
  -2  22   4       73.22       62.63     58.98 o 
  -1  22   4      528.30      499.31     63.90 o 
   0  22   4      105.22       71.62     39.62 o 
   1  22   4       80.27       86.01     46.56 o 
 -10   1   5       46.90       85.22     42.52 o 
  -9   1   5      849.55      780.48     82.96 o 
  -8   1   5      135.71       96.98     32.65 o 
  -7   1   5      367.77      431.41     55.71 o 
  -6   1   5       77.71       67.63     25.75 o 
  -5   1   5        1.31       24.94     13.84 o 
  -4   1   5      666.36      560.35     27.08 o 
  -3   1   5       91.38       78.10     15.02 o 
  -2   1   5      225.93      288.63     45.16 o 
  -1   1   5        1.67       18.02     19.72 o 
   0   1   5        1.48        8.14     11.78 o 
   1   1   5     4024.95     4001.07     95.53 o 
   2   1   5      232.01      234.16     25.34 o 
   3   1   5       43.61       61.20     17.50 o 
   4   1   5      346.50      367.86     34.52 o 
   5   1   5      109.10      109.08     25.23 o 
   6   1   5     1054.56     1100.80     65.30 o 
   7   1   5      262.77      381.24     44.04 o 
 -10   2   5        6.37       27.16     37.94 o 
  -9   2   5        4.69       47.18     34.83 o 
  -8   2   5       74.77       98.43     34.66 o 
  -7   2   5        4.40       11.49     20.40 o 
  -6   2   5     1675.63     1554.30     92.16 o 
  -5   2   5      279.30      346.28     30.02 o 
  -4   2   5     1175.38     1178.50     39.29 o 
  -3   2   5     3193.01     3185.32    288.68 o 
  -2   2   5        0.34        0.00     13.35 o 
  -1   2   5     1192.17     1234.84     64.45 o 
   0   2   5     1933.37     1879.94     78.76 o 
   1   2   5     1591.55     1561.41     53.09 o 
   2   2   5       85.27       95.08     19.88 o 
   3   2   5      291.88      301.06     30.74 o 
   4   2   5       49.82       70.03     20.04 o 
   5   2   5        3.82        9.75     19.14 o 
   6   2   5       82.45       64.43     26.10 o 
   7   2   5       23.59       62.72     31.78 o 
 -10   3   5       16.26       51.89     40.96 o 
  -9   3   5       96.88       97.63     42.36 o 
  -8   3   5      676.05      709.17     74.50 o 
  -7   3   5       26.90       33.29     23.18 o 
  -6   3   5     1098.84     1019.53     75.12 o 
  -5   3   5       76.96       64.88     17.29 o 
  -4   3   5     1025.27     1066.87     40.70 o 
  -3   3   5     2269.45     2203.63     62.68 o 
  -2   3   5     1576.59     1553.97     74.51 o 
  -1   3   5      415.79      420.20     31.23 o 
   0   3   5     2958.07     2865.90    111.00 o 
   1   3   5     7147.37     7574.18    217.93 o 
   2   3   5     3021.00     3059.05     82.16 o 
   3   3   5      155.41      136.59     22.45 o 
   4   3   5       20.84       34.92     17.71 o 
   5   3   5      359.75      398.77     39.02 o 
   6   3   5      160.78      231.61     34.65 o 
   7   3   5       58.32      109.58     45.89 o 
 -10   4   5       22.78       25.77     40.33 o 
  -9   4   5        3.03       15.96     35.80 o 
  -8   4   5        1.13       16.30     26.76 o 
  -7   4   5     1870.54     1730.23    104.69 o 
  -6   4   5      540.78      450.97     50.66 o 
  -5   4   5       12.70       18.36     15.35 o 
  -4   4   5       38.74       51.57     13.58 o 
  -3   4   5     4694.93     4697.13    169.35 o 
  -2   4   5     1788.91     1717.69     67.09 o 
  -1   4   5       26.91       37.42     14.84 o 
   0   4   5        7.24       21.41     13.51 o 
   1   4   5      183.76      203.10     19.96 o 
   2   4   5      105.06      112.85     19.69 o 
   3   4   5      286.78      286.79     28.59 o 
   4   4   5       60.14       47.48     18.16 o 
   5   4   5      220.32      250.74     32.73 o 
   6   4   5       76.17      104.68     32.69 o 
   7   4   5        1.93       44.51     44.79 o 
 -10   5   5       14.74       55.66     39.71 o 
  -9   5   5        9.48       55.12     34.78 o 
  -8   5   5      117.64      127.10     37.02 o 
  -7   5   5     1745.85     1567.07    100.99 o 
  -6   5   5       47.24       56.76     22.42 o 
  -5   5   5     1974.52     1829.66     91.64 o 
  -4   5   5     4786.31     4806.76    241.84 o 
  -3   5   5    10440.41    10738.46    387.95 o 
  -2   5   5      850.41      799.96     35.34 o 
  -1   5   5       15.54       17.24     13.82 o 
   0   5   5     5880.90     5446.57    123.32 o 
   1   5   5     2591.85     2267.30    142.81 o 
   2   5   5      543.62      630.16     37.03 o 
   3   5   5       90.34       99.50     20.87 o 
   4   5   5        9.81       21.87     21.33 o 
   5   5   5      166.66      166.24     33.44 o 
   6   5   5       46.69       59.46     29.13 o 
   7   5   5       77.89      131.92     52.08 o 
 -10   6   5        4.26       22.40     35.14 o 
  -9   6   5      124.99      146.30     44.12 o 
  -8   6   5      342.55      277.97     49.80 o 
  -7   6   5     1056.28     1019.75     81.99 o 
  -6   6   5      505.63      526.68     42.78 o 
  -5   6   5      161.77      165.35     25.45 o 
  -4   6   5       95.03       87.61     18.91 o 
  -3   6   5      913.29      940.69     39.22 o 
  -2   6   5     1873.65     1940.49     54.83 o 
  -1   6   5      116.29      103.76     19.28 o 
   0   6   5        1.79       15.65     16.24 o 
   1   6   5      684.58      692.27     43.00 o 
   2   6   5      721.43      668.29     41.96 o 
   3   6   5     1395.43     1329.02     72.74 o 
   4   6   5      149.79      179.76     31.96 o 
   5   6   5      227.57      238.36     49.91 o 
   6   6   5       35.05       53.27     29.24 o 
   7   6   5        1.26       68.26     44.81 o 
 -10   7   5        7.44       47.67     38.94 o 
  -9   7   5      171.60      224.44     50.97 o 
  -8   7   5      538.87      570.47     67.93 o 
  -7   7   5       21.63       53.13     26.74 o 
  -6   7   5      159.10      165.49     36.30 o 
  -5   7   5      424.43      402.55     36.74 o 
  -4   7   5     1219.58     1192.11     57.54 o 
  -3   7   5     1269.12     1226.05     58.54 o 
  -2   7   5     1028.29      968.54     44.46 o 
  -1   7   5      291.00      286.25     21.62 o 
   0   7   5       68.82      104.18     21.39 o 
   1   7   5     1349.75     1261.90     59.16 o 
   2   7   5     1549.94     1536.31     79.45 o 
   3   7   5       86.73       62.85     24.15 o 
   4   7   5       67.25       76.50     24.99 o 
   5   7   5      225.35      236.67     38.37 o 
   6   7   5      292.67      305.34     46.95 o 
   7   7   5       27.73       54.51     40.88 o 
 -10   8   5        5.99       23.24     34.32 o 
  -9   8   5       82.45      130.30     42.78 o 
  -8   8   5      108.50      164.88     52.84 o 
  -7   8   5       91.58       82.92     31.16 o 
  -6   8   5     1121.97     1048.59     88.12 o 
  -5   8   5     3157.96     2973.97    247.23 o 
  -4   8   5     1636.42     1629.92     68.45 o 
  -3   8   5       63.41       93.80     17.02 o 
  -2   8   5      780.80      767.99     54.73 o 
  -1   8   5      567.07      526.06     74.60 o 
   0   8   5       84.94       85.96     21.19 o 
   1   8   5      534.46      601.37     51.39 o 
   2   8   5        9.50        6.83     17.48 o 
   3   8   5     2212.83     2047.82     93.40 o 
   4   8   5      313.84      291.98     58.32 o 
   5   8   5       14.23       38.20     27.93 o 
   6   8   5       11.86       29.40     27.80 o 
   7   8   5        0.23       11.77     37.89 o 
  -9   9   5      170.31      167.14     37.75 o 
  -8   9   5      329.85      296.30     43.11 o 
  -7   9   5      270.42      294.67     38.69 o 
  -6   9   5       55.68       48.96     19.33 o 
  -5   9   5       52.65       46.79     17.10 o 
  -4   9   5     2296.71     2131.93    106.31 o 
  -3   9   5       45.20       85.49     16.62 o 
  -2   9   5        7.30       26.70     15.82 o 
  -1   9   5      104.80      120.05     23.05 o 
   0   9   5      316.10      293.91     33.99 o 
   1   9   5      804.34      733.02     62.70 o 
   2   9   5       12.15        5.43     16.68 o 
   3   9   5      554.36      508.75     57.02 o 
   4   9   5        3.54        0.00     23.43 o 
   5   9   5        9.56       24.04     26.89 o 
   6   9   5      150.19      227.86     53.74 o 
  -9  10   5       42.01       40.80     31.49 o 
  -8  10   5       14.41       29.67     25.94 o 
  -7  10   5        8.07        3.54     20.47 o 
  -6  10   5      475.96      461.37     45.99 o 
  -5  10   5     1400.46     1388.10    112.31 o 
  -4  10   5      352.09      362.28     35.39 o 
  -3  10   5       30.69       32.92     18.61 o 
  -2  10   5      127.94      128.63     23.62 o 
  -1  10   5      586.09      519.71     42.57 o 
   0  10   5       20.66       15.53     17.70 o 
   1  10   5      962.62      910.53     53.74 o 
   2  10   5     2441.61     2174.12    116.97 o 
   3  10   5      607.81      557.75     51.36 o 
   4  10   5      231.01      208.03     50.88 o 
   5  10   5        8.63       24.50     26.94 o 
   6  10   5        3.92       59.78     43.95 o 
  -9  11   5      293.89      314.51     47.29 o 
  -8  11   5      306.47      347.10     46.65 o 
  -7  11   5       10.18       30.03     21.32 o 
  -6  11   5       51.33       99.26     23.25 o 
  -5  11   5     1670.69     1642.31     72.10 o 
  -4  11   5        9.79        7.75     20.59 o 
  -3  11   5      269.27      210.55     28.59 o 
  -2  11   5      289.18      221.22     30.54 o 
  -1  11   5      304.28      327.42     35.42 o 
   0  11   5       12.95        5.57     17.33 o 
   1  11   5       23.60       22.59     20.70 o 
   2  11   5     2343.56     2117.88     81.23 o 
   3  11   5       77.74       78.56     26.22 o 
   4  11   5        1.15       22.44     24.34 o 
   5  11   5      114.38      156.03     35.08 o 
   6  11   5      209.56      245.69     55.19 o 
  -9  12   5        0.73       29.94     32.36 o 
  -8  12   5       37.06       57.54     31.32 o 
  -7  12   5      191.07      197.46     31.35 o 
  -6  12   5     1135.12     1085.46     59.92 o 
  -5  12   5      903.52      834.08     60.10 o 
  -4  12   5      121.98      160.02     47.68 o 
  -3  12   5     1099.61     1001.08     59.40 o 
  -2  12   5      485.47      452.80     41.30 o 
  -1  12   5       85.06       89.80     27.73 o 
   0  12   5     1124.84     1094.87     65.76 o 
   1  12   5       12.85        0.00     17.53 o 
   2  12   5      104.67       74.31     22.81 o 
   3  12   5      214.26      217.32     36.02 o 
   4  12   5       55.95       89.04     29.72 o 
   5  12   5       31.61       44.08     28.59 o 
   6  12   5       14.26       77.28     36.74 o 
  -9  13   5       16.27       29.19     33.59 o 
  -8  13   5      504.19      520.96     57.40 o 
  -7  13   5      288.67      323.17     55.67 o 
  -6  13   5        6.02       14.47     24.21 o 
  -5  13   5      115.97      129.42     28.86 o 
  -4  13   5      480.35      465.99     57.39 o 
  -3  13   5      509.48      444.82     42.43 o 
  -2  13   5        1.33        0.00     15.68 o 
  -1  13   5       87.20       91.55     25.53 o 
   0  13   5     1560.76     1385.67     75.83 o 
   1  13   5       15.76       46.39     24.37 o 
   2  13   5      427.96      413.62     40.32 o 
   3  13   5     1102.84      937.96     71.05 o 
   4  13   5      251.50      334.72     45.34 o 
   5  13   5      300.91      292.31     45.09 o 
  -8  14   5      183.92      229.64     56.41 o 
  -7  14   5      432.94      505.82     60.12 o 
  -6  14   5       29.07       27.13     28.04 o 
  -5  14   5      362.55      342.56     42.69 o 
  -4  14   5        8.87        0.00     25.23 o 
  -3  14   5      161.08      144.38     50.32 o 
  -2  14   5     1072.02      883.14     61.25 o 
  -1  14   5       65.56       52.45     23.75 o 
   0  14   5      532.32      423.03     46.24 o 
   1  14   5      440.93      392.92     45.73 o 
   2  14   5       15.60       36.94     23.15 o 
   3  14   5       14.25       34.04     27.09 o 
   4  14   5      421.07      429.29     51.55 o 
   5  14   5      235.38      286.47     45.78 o 
  -8  15   5       81.50       63.57     47.81 o 
  -7  15   5       40.22       72.90     33.15 o 
  -6  15   5       69.19      131.55     58.51 o 
  -5  15   5      323.69      318.23     44.25 o 
  -4  15   5      409.85      327.35     53.99 o 
  -3  15   5      596.00      616.16     84.13 o 
  -2  15   5     1274.97     1154.47     71.35 o 
  -1  15   5     1158.47     1106.82     71.63 o 
   0  15   5      155.48      133.98     33.44 o 
   1  15   5      274.64      251.58     39.79 o 
   2  15   5      422.14      406.96     42.79 o 
   3  15   5       61.21       75.71     30.61 o 
   4  15   5      149.05      121.06     34.58 o 
   5  15   5      306.56      295.17     54.07 o 
  -7  16   5       62.72      132.26     41.16 o 
  -6  16   5       48.57       92.58     34.04 o 
  -5  16   5       26.14       25.49     27.77 o 
  -4  16   5        4.60       66.54     33.12 o 
  -3  16   5        5.41       11.13     30.61 o 
  -2  16   5      462.34      487.30     58.54 o 
  -1  16   5      578.95      600.81     56.88 o 
   0  16   5      249.32      214.94     39.28 o 
   1  16   5        9.21       27.52     28.89 o 
   2  16   5        1.43       13.26     27.07 o 
   3  16   5       46.75       77.99     32.56 o 
   4  16   5        1.25       48.46     29.63 o 
  -7  17   5      190.44      270.40     62.14 o 
  -6  17   5       20.02       73.40     46.75 o 
  -5  17   5      331.94      382.78     68.59 o 
  -4  17   5      611.14      542.70     70.51 o 
  -3  17   5      482.45      497.33     72.79 o 
  -2  17   5      489.32      468.88     50.70 o 
  -1  17   5      698.24      606.31     58.98 o 
   0  17   5      978.27      890.03     70.67 o 
   1  17   5      113.09      116.81     35.78 o 
   2  17   5       64.83       73.45     35.23 o 
   3  17   5      176.64      178.41     41.58 o 
   4  17   5      382.29      443.57     56.04 o 
  -6  18   5       84.38      187.32     59.32 o 
  -5  18   5        1.30        0.00     46.94 o 
  -4  18   5       58.25       99.64     47.74 o 
  -3  18   5        0.59        0.00     31.67 o 
  -2  18   5        0.56       57.65     30.03 o 
  -1  18   5      204.53      204.99     39.79 o 
   0  18   5       52.77       46.29     34.33 o 
   1  18   5        7.22       22.16     32.36 o 
   2  18   5      301.78      319.43     51.61 o 
   3  18   5       75.25      108.12     38.91 o 
  -6  19   5      548.59      564.81     80.37 o 
  -5  19   5      191.95      321.10     88.15 o 
  -4  19   5       15.75       63.20     38.21 o 
  -3  19   5       36.93       61.61     39.62 o 
  -2  19   5      266.23      316.62     48.51 o 
  -1  19   5      593.43      597.67     62.49 o 
   0  19   5       26.91       67.53     35.22 o 
   1  19   5       68.19       64.72     36.91 o 
   2  19   5        5.62       43.45     35.42 o 
   3  19   5      221.04      203.21     64.13 o 
  -5  20   5      229.36      419.66     80.70 o 
  -4  20   5      158.16      181.57     60.75 o 
  -3  20   5        0.40       37.54     42.80 o 
  -2  20   5        8.30       18.07     44.95 o 
  -1  20   5       95.93       75.59     37.80 o 
   0  20   5        0.00       23.98     36.29 o 
   1  20   5       76.33      121.06     40.49 o 
   2  20   5      301.41      342.18     57.14 o 
  -4  21   5       20.09      114.66     72.33 o 
  -3  21   5        5.88       34.11     50.08 o 
  -2  21   5      215.69      251.05     64.48 o 
  -1  21   5      134.19      171.98     45.46 o 
   0  21   5      128.36      134.08     46.55 o 
   1  21   5      134.21      160.30     48.23 o 
  -2  22   5       22.50       48.91     56.46 o 
  -1  22   5       13.39        0.00     46.36 o 
 -10   0   6      139.15      195.78     66.48 o 
  -9   0   6       44.22       58.23     52.73 o 
  -8   0   6      707.27      770.28    109.12 o 
  -7   0   6        6.62       14.44     25.68 o 
  -6   0   6      461.68      393.16     67.40 o 
  -5   0   6      154.43      100.64     36.22 o 
  -4   0   6      205.72      202.31     26.97 o 
  -3   0   6     8026.17     7533.16    216.64 o 
  -2   0   6      416.85      398.44     58.00 o 
  -1   0   6       91.29       56.85     33.47 o 
   0   0   6     2057.48     2008.69    136.17 o 
   1   0   6      411.12      386.23     46.24 o 
   2   0   6     1495.21     1429.04     86.46 o 
   3   0   6      799.13      720.91     66.19 o 
   4   0   6      129.55       92.06     34.11 o 
   5   0   6      750.95      755.87     77.46 o 
   6   0   6       46.73       89.14     40.52 o 
 -10   1   6        2.91       45.85     39.08 o 
  -9   1   6        0.07       14.08     28.61 o 
  -8   1   6      476.68      555.47     65.56 o 
  -7   1   6       35.02       59.85     25.94 o 
  -6   1   6       24.29       13.02     18.63 o 
  -5   1   6      238.33      241.47     25.97 o 
  -4   1   6      410.76      405.99     26.26 o 
  -3   1   6      305.68      320.50     34.78 o 
  -2   1   6      177.55      190.15     30.79 o 
  -1   1   6      490.80      481.64     47.33 o 
   0   1   6      353.18      422.12     46.43 o 
   1   1   6      156.98      130.83     25.39 o 
   2   1   6      169.83      173.73     24.63 o 
   3   1   6      177.72      221.53     28.07 o 
   4   1   6      271.51      254.75     31.19 o 
   5   1   6       78.88      113.84     27.30 o 
   6   1   6        0.93       38.77     26.88 o 
 -10   2   6       11.13       54.35     37.95 o 
  -9   2   6      539.97      568.63     71.35 o 
  -8   2   6     1463.22     1374.60    101.55 o 
  -7   2   6       19.42       29.46     22.38 o 
  -6   2   6      271.07      285.29     41.15 o 
  -5   2   6      426.22      434.07     34.97 o 
  -4   2   6       60.96       64.13     13.47 o 
  -3   2   6     1226.86     1168.35     51.07 o 
  -2   2   6      869.06      816.87     55.75 o 
  -1   2   6       21.70       42.11     22.04 o 
   0   2   6      122.31      157.64     22.94 o 
   1   2   6     1443.58     1383.37     68.75 o 
   2   2   6     2747.00     2486.40    107.04 o 
   3   2   6        1.96        8.38     15.80 o 
   4   2   6       52.94       72.81     21.40 o 
   5   2   6      314.06      362.88     40.53 o 
   6   2   6      247.52      414.59     51.73 o 
 -10   3   6       88.50      156.56     46.30 o 
  -9   3   6       73.68       87.14     36.81 o 
  -8   3   6       20.58       44.23     28.36 o 
  -7   3   6     1376.63     1193.32     98.69 o 
  -6   3   6      252.02      290.82     41.67 o 
  -5   3   6      115.52      148.52     23.44 o 
  -4   3   6       63.95       53.40     17.35 o 
  -3   3   6      144.66      162.76     21.54 o 
  -2   3   6      426.50      435.95     41.85 o 
  -1   3   6     4565.41     4464.20    152.54 o 
   0   3   6      334.44      297.92     40.12 o 
   1   3   6       34.64       36.08     16.10 o 
   2   3   6     1592.92     1543.46     63.49 o 
   3   3   6       12.86       22.85     17.17 o 
   4   3   6       28.52       39.00     19.67 o 
   5   3   6       71.12       82.26     31.15 o 
   6   3   6       43.69       68.84     31.14 o 
 -10   4   6        1.79       19.88     42.06 o 
  -9   4   6      243.40      199.75     48.31 o 
  -8   4   6      438.54      456.55     61.03 o 
  -7   4   6     2057.19     1882.60    124.94 o 
  -6   4   6       81.43       97.16     27.46 o 
  -5   4   6       65.00       44.51     18.26 o 
  -4   4   6     6547.07     6761.74    323.02 o 
  -3   4   6     1872.99     1737.95     62.73 o 
  -2   4   6      254.07      259.66     34.83 o 
  -1   4   6      729.79      671.58     52.12 o 
   0   4   6     1009.17     1011.14     96.05 o 
   1   4   6     1795.70     1820.36    127.53 o 
   2   4   6       16.39       27.65     16.18 o 
   3   4   6       46.82       57.08     19.53 o 
   4   4   6      253.59      238.08     36.60 o 
   5   4   6      117.83      122.14     33.23 o 
   6   4   6       61.03      120.46     34.25 o 
 -10   5   6       80.59       89.47     41.31 o 
  -9   5   6        0.29       15.49     33.45 o 
  -8   5   6       15.69       31.86     29.97 o 
  -7   5   6       90.13       60.15     28.77 o 
  -6   5   6        0.60        0.00     17.65 o 
  -5   5   6      128.02      129.75     25.99 o 
  -4   5   6      280.70      289.31     28.26 o 
  -3   5   6        0.17        7.56     14.43 o 
  -2   5   6      185.28      210.43     21.40 o 
  -1   5   6      964.69      981.89     66.24 o 
   0   5   6      828.18      807.44     66.52 o 
   1   5   6     2471.02     2182.18    173.17 o 
   2   5   6       25.72       17.39     19.13 o 
   3   5   6       43.88       39.63     22.92 o 
   4   5   6       10.80       32.80     21.67 o 
   5   5   6       60.91      120.52     31.31 o 
   6   5   6        4.60       19.58     29.58 o 
 -10   6   6       23.14       63.68     41.83 o 
  -9   6   6       48.97       79.72     40.19 o 
  -8   6   6      404.29      372.07     57.74 o 
  -7   6   6        5.69        7.02     21.04 o 
  -6   6   6      262.32      280.32     33.49 o 
  -5   6   6      987.56     1049.68     58.08 o 
  -4   6   6     3996.95     3599.77    183.97 o 
  -3   6   6     3820.79     3810.27     84.21 o 
  -2   6   6     4900.31     4475.99    171.44 o 
  -1   6   6     1239.95     1166.96     58.32 o 
   0   6   6        2.64       10.92     15.64 o 
   1   6   6     1591.05     1483.41    116.03 o 
   2   6   6      140.07      136.38     29.25 o 
   3   6   6      151.15      128.44     28.70 o 
   4   6   6       13.15       25.13     22.31 o 
   5   6   6       18.48       48.33     27.83 o 
   6   6   6      152.74      201.22     42.24 o 
 -10   7   6       55.87       99.76     45.07 o 
  -9   7   6       56.84       51.31     37.91 o 
  -8   7   6       79.95      143.10     41.73 o 
  -7   7   6      202.90      159.83     48.49 o 
  -6   7   6      482.11      455.45     43.64 o 
  -5   7   6     1020.65     1092.50     94.05 o 
  -4   7   6      338.44      391.84     35.36 o 
  -3   7   6       61.37       62.78     16.46 o 
  -2   7   6      410.99      403.70     28.67 o 
  -1   7   6      495.06      518.93     41.04 o 
   0   7   6      355.00      354.93     35.78 o 
   1   7   6       31.59       36.06     18.21 o 
   2   7   6       41.66       41.81     25.20 o 
   3   7   6      498.78      510.41     50.39 o 
   4   7   6      243.40      241.28     40.29 o 
   5   7   6       63.74      106.27     34.14 o 
   6   7   6       52.91       60.88     32.14 o 
 -10   8   6        1.18       46.35     66.60 o 
  -9   8   6       10.67       17.91     35.28 o 
  -8   8   6      178.56      271.19     50.95 o 
  -7   8   6      246.95      256.35     44.58 o 
  -6   8   6       74.51       83.75     21.34 o 
  -5   8   6      236.19      254.68     28.76 o 
  -4   8   6      866.94      857.47     51.65 o 
  -3   8   6     3881.56     3760.42     91.00 o 
  -2   8   6      161.96      160.59     26.78 o 
  -1   8   6        1.51       18.05     16.69 o 
   0   8   6     1294.84     1133.79     71.96 o 
   1   8   6        9.88        0.00     21.01 o 
   2   8   6     1541.68     1415.40     79.82 o 
   3   8   6      452.93      360.01     45.05 o 
   4   8   6       73.18       42.60     28.46 o 
   5   8   6      181.92      252.10     44.20 o 
   6   8   6       79.50       78.00     35.67 o 
  -9   9   6       65.96      135.77     37.92 o 
  -8   9   6       11.41       13.15     24.94 o 
  -7   9   6        8.07       26.25     22.62 o 
  -6   9   6       65.06       39.63     18.50 o 
  -5   9   6       63.92       71.75     19.50 o 
  -4   9   6      227.89      228.72     34.46 o 
  -3   9   6       10.25       16.68     16.73 o 
  -2   9   6      435.37      412.37     38.34 o 
  -1   9   6      224.41      224.21     30.14 o 
   0   9   6       16.20       38.25     20.10 o 
   1   9   6      133.85      116.18     26.90 o 
   2   9   6     1114.08     1059.91     70.42 o 
   3   9   6     1003.07      858.43     66.20 o 
   4   9   6      136.74      130.69     35.91 o 
   5   9   6      115.57      120.97     33.63 o 
   6   9   6        3.30       41.61     35.64 o 
  -9  10   6      158.60      156.49     38.99 o 
  -8  10   6       77.14       73.99     30.51 o 
  -7  10   6      118.96      124.79     30.79 o 
  -6  10   6        3.07       17.11     17.06 o 
  -5  10   6      106.26      115.88     34.28 o 
  -4  10   6      644.32      567.79     59.13 o 
  -3  10   6      120.11       81.84     20.93 o 
  -2  10   6      205.34      247.53     31.75 o 
  -1  10   6        1.29        0.14     17.49 o 
   0  10   6      380.95      340.36     38.55 o 
   1  10   6      867.65      840.96     79.93 o 
   2  10   6     1731.14     1554.69     85.58 o 
   3  10   6      628.45      590.29     57.05 o 
   4  10   6        5.81       29.52     29.21 o 
   5  10   6      346.14      350.29     50.00 o 
  -9  11   6       32.54       56.52     34.93 o 
  -8  11   6       62.63       76.57     31.09 o 
  -7  11   6      366.06      502.64     72.76 o 
  -6  11   6        4.62        5.54     20.45 o 
  -5  11   6       12.04       31.53     21.20 o 
  -4  11   6       65.70       93.16     28.77 o 
  -3  11   6      204.67      187.79     29.21 o 
  -2  11   6     1831.01     1584.93     78.43 o 
  -1  11   6       51.50       77.67     23.85 o 
   0  11   6      147.20      168.05     29.25 o 
   1  11   6       62.80       32.33     21.49 o 
   2  11   6       86.51       79.25     24.06 o 
   3  11   6      446.98      463.20     54.82 o 
   4  11   6        0.31       27.21     24.53 o 
   5  11   6      191.58      167.33     40.49 o 
  -9  12   6      100.06      115.35     40.54 o 
  -8  12   6       80.04       60.03     44.25 o 
  -7  12   6      305.74      430.75     62.51 o 
  -6  12   6      125.51      150.81     32.84 o 
  -5  12   6      174.32      125.67     29.84 o 
  -4  12   6      128.66      173.44     37.36 o 
  -3  12   6       46.21       39.57     20.03 o 
  -2  12   6      182.41      154.94     28.05 o 
  -1  12   6      203.29      161.30     29.24 o 
   0  12   6       28.06       43.71     22.45 o 
   1  12   6      657.17      638.18     55.06 o 
   2  12   6      225.24      271.76     35.69 o 
   3  12   6      164.47      157.83     36.77 o 
   4  12   6       77.17      100.05     30.90 o 
   5  12   6       11.00       34.12     26.53 o 
  -8  13   6       89.63       98.18     45.94 o 
  -7  13   6       60.06      106.97     40.29 o 
  -6  13   6       26.05       39.52     23.80 o 
  -5  13   6      582.67      533.84     63.29 o 
  -4  13   6       42.78       43.81     26.24 o 
  -3  13   6      130.92      153.90     36.41 o 
  -2  13   6      180.44      182.81     31.10 o 
  -1  13   6       31.51       40.00     22.26 o 
   0  13   6      299.28      270.04     39.24 o 
   1  13   6      344.02      330.82     43.33 o 
   2  13   6        3.43       22.09     21.88 o 
   3  13   6        9.10       53.46     29.82 o 
   4  13   6       41.03       73.48     30.28 o 
   5  13   6       11.96       69.50     29.70 o 
  -8  14   6        0.66        3.43     37.14 o 
  -7  14   6      703.28      755.08     69.06 o 
  -6  14   6      148.33      162.58     35.91 o 
  -5  14   6      621.75      535.10     53.82 o 
  -4  14   6      805.61      696.73     73.82 o 
  -3  14   6      282.14      339.94     51.78 o 
  -2  14   6      600.23      558.29     50.94 o 
  -1  14   6       86.81       92.03     26.43 o 
   0  14   6      259.26      251.66     38.43 o 
   1  14   6      170.32      183.71     36.69 o 
   2  14   6       17.13       35.48     28.80 o 
   3  14   6      240.67      260.57     43.99 o 
   4  14   6       94.05      167.80     38.85 o 
  -8  15   6       36.38       51.43     46.10 o 
  -7  15   6      250.93      292.64     49.56 o 
  -6  15   6        0.04       17.82     27.82 o 
  -5  15   6       10.84       15.02     23.23 o 
  -4  15   6       64.31       72.53     32.72 o 
  -3  15   6       11.82       24.86     30.99 o 
  -2  15   6      121.57      124.10     29.48 o 
  -1  15   6       92.22       81.83     28.80 o 
   0  15   6      655.48      579.16     56.87 o 
   1  15   6      519.02      491.62     53.06 o 
   2  15   6       44.31       26.86     31.01 o 
   3  15   6        0.14       23.25     31.27 o 
   4  15   6        0.83       46.53     30.64 o 
  -7  16   6       36.33       80.40     39.19 o 
  -6  16   6      613.95      594.49     63.87 o 
  -5  16   6      727.96      733.12     65.98 o 
  -4  16   6      520.63      512.71     69.13 o 
  -3  16   6      321.48      274.20     57.66 o 
  -2  16   6      649.20      603.99     56.51 o 
  -1  16   6      869.27      871.86     68.86 o 
   0  16   6      568.96      562.31     57.37 o 
   1  16   6      108.47       86.48     33.45 o 
   2  16   6       80.14      116.75     37.20 o 
   3  16   6      138.19      125.62     39.44 o 
  -7  17   6        1.45       27.11     35.67 o 
  -6  17   6       38.32      104.01     46.62 o 
  -5  17   6       21.18       36.02     31.70 o 
  -4  17   6       69.98      127.40     43.91 o 
  -3  17   6       93.33      143.16     44.93 o 
  -2  17   6       85.29       91.17     30.53 o 
  -1  17   6        9.03       30.67     26.55 o 
   0  17   6      130.30      141.32     38.82 o 
   1  17   6        1.93       59.73     33.02 o 
   2  17   6      145.19      213.77     44.80 o 
   3  17   6       49.88       78.35     50.00 o 
  -6  18   6      421.67      580.66     83.10 o 
  -5  18   6      413.90      444.83     55.35 o 
  -4  18   6       86.02      113.39     45.87 o 
  -3  18   6      312.13      337.17     61.21 o 
  -2  18   6       57.72      104.22     39.28 o 
  -1  18   6      448.30      422.92     55.27 o 
   0  18   6      702.13      620.08     65.39 o 
   1  18   6        1.40       27.72     34.95 o 
   2  18   6        0.57       19.96     37.31 o 
  -5  19   6       42.74       73.52     49.89 o 
  -4  19   6       33.28       79.62     39.81 o 
  -3  19   6       20.23       39.25     34.36 o 
  -2  19   6      231.78      262.70     54.84 o 
  -1  19   6       49.14       63.65     36.52 o 
   0  19   6        0.71       28.34     33.40 o 
   1  19   6        0.02       14.90     35.56 o 
  -4  20   6        0.89       31.03     34.28 o 
  -3  20   6       69.63      144.32     44.03 o 
  -2  20   6      129.19      202.03     48.54 o 
  -1  20   6      140.90      237.40     55.74 o 
   0  20   6       31.95       25.38     37.58 o 
  -2  21   6       64.12      103.67     49.57 o 
 -10   1   7        5.10       60.50     35.19 o 
  -9   1   7       40.50       76.52     34.63 o 
  -8   1   7      181.00      216.74     44.20 o 
  -7   1   7      234.93      252.28     43.35 o 
  -6   1   7      254.04      240.94     39.20 o 
  -5   1   7      134.84      131.82     30.19 o 
  -4   1   7     1146.19     1103.00     47.17 o 
  -3   1   7       89.46      125.02     29.09 o 
  -2   1   7       25.57       34.98     23.67 o 
  -1   1   7        3.23       10.12     20.07 o 
   0   1   7       43.10       39.74     37.94 o 
   1   1   7     2736.97     2672.38    126.68 o 
   2   1   7     2345.03     2223.20     81.73 o 
   3   1   7      564.24      545.89     44.36 o 
   4   1   7      112.01      127.58     27.45 o 
   5   1   7       14.11       16.91     22.37 o 
   6   1   7      163.10      273.69     44.85 o 
 -10   2   7       17.62       47.55     39.00 o 
  -9   2   7      145.05      176.38     81.96 o 
  -8   2   7       18.47       26.27     27.77 o 
  -7   2   7       84.59       69.44     26.52 o 
  -6   2   7        0.48        9.17     20.10 o 
  -5   2   7       66.45       90.25     19.65 o 
  -4   2   7      281.43      300.53     28.69 o 
  -3   2   7     1288.39     1215.91    105.34 o 
  -2   2   7      798.44      824.50     61.65 o 
  -1   2   7       90.58       89.12     22.30 o 
   0   2   7       52.77       76.73     20.90 o 
   1   2   7      327.13      344.70     49.40 o 
   2   2   7       29.54       39.01     18.62 o 
   3   2   7      174.31      166.22     28.01 o 
   4   2   7       53.19       87.44     26.04 o 
   5   2   7       12.52       65.79     31.27 o 
   6   2   7        6.04       28.34     31.49 o 
 -10   3   7        4.54       32.84     38.34 o 
  -9   3   7      143.94      145.22     41.67 o 
  -8   3   7      358.57      411.20     58.83 o 
  -7   3   7       81.23       59.36     26.44 o 
  -6   3   7        4.85       15.35     17.47 o 
  -5   3   7      867.46      835.67     51.33 o 
  -4   3   7      383.83      400.80     33.67 o 
  -3   3   7     2044.15     1937.72     72.12 o 
  -2   3   7     1133.92     1155.29    147.98 o 
  -1   3   7       21.73       23.80     15.82 o 
   0   3   7       13.24       24.56     17.22 o 
   1   3   7      149.24      154.71     35.54 o 
   2   3   7     1400.91     1358.05     82.26 o 
   3   3   7      245.32      240.75     36.85 o 
   4   3   7       80.32       95.54     28.66 o 
   5   3   7      141.36      176.55     40.00 o 
   6   3   7      166.72      257.12     46.87 o 
 -10   4   7      147.08      168.83     48.54 o 
  -9   4   7       36.68       56.01     44.93 o 
  -8   4   7      133.33      125.42     42.76 o 
  -7   4   7       75.61       79.51     27.40 o 
  -6   4   7      491.87      449.56     52.87 o 
  -5   4   7      134.12      148.82     23.79 o 
  -4   4   7      897.87     1007.23     80.48 o 
  -3   4   7        6.54        8.22     14.95 o 
  -2   4   7       35.50       49.76     17.62 o 
  -1   4   7       38.51       55.04     18.22 o 
   0   4   7      217.70      213.85     49.70 o 
   1   4   7       25.99       35.85     23.91 o 
   2   4   7       44.59       53.60     24.89 o 
   3   4   7        3.03       11.32     21.99 o 
   4   4   7       92.21      117.18     31.36 o 
   5   4   7       13.46       38.27     30.18 o 
 -10   5   7      150.73      178.32     50.84 o 
  -9   5   7        5.88       37.66     51.58 o 
  -8   5   7     1485.24     1503.87    110.65 o 
  -7   5   7      425.93      470.61     58.79 o 
  -6   5   7      216.33      200.12     36.29 o 
  -5   5   7     1231.72     1195.38    107.00 o 
  -4   5   7      620.95      611.47     52.52 o 
  -3   5   7     3623.50     3479.86    129.23 o 
  -2   5   7      576.71      592.61     44.29 o 
  -1   5   7        5.75        9.08     15.77 o 
   0   5   7      904.59      865.04     66.48 o 
   1   5   7       75.68       71.83     29.09 o 
   2   5   7      521.10      476.28     60.59 o 
   3   5   7      133.67      178.90     33.45 o 
   4   5   7      122.54      111.17     31.28 o 
   5   5   7        1.17       22.40     31.26 o 
 -10   6   7       53.61       73.51     46.73 o 
  -9   6   7       76.85      127.37     42.84 o 
  -8   6   7       40.86       41.44     32.55 o 
  -7   6   7       23.92       20.97     33.13 o 
  -6   6   7       12.18        8.86     19.98 o 
  -5   6   7      304.70      323.64     35.02 o 
  -4   6   7      425.37      410.83     52.84 o 
  -3   6   7      175.47      181.80     22.54 o 
  -2   6   7      940.37      971.62     46.31 o 
  -1   6   7      271.82      251.07     31.75 o 
   0   6   7       59.86       60.61     19.59 o 
   1   6   7        1.56        0.00     23.30 o 
   2   6   7      171.52      192.81     35.43 o 
   3   6   7      374.09      368.88     46.34 o 
   4   6   7       15.80       36.52     26.35 o 
   5   6   7       10.60       23.31     32.10 o 
  -9   7   7      377.70      325.67     62.59 o 
  -8   7   7      140.96      177.00     44.73 o 
  -7   7   7      461.27      541.88     63.83 o 
  -6   7   7      941.63     1009.37     75.06 o 
  -5   7   7      830.59      871.35     56.56 o 
  -4   7   7     1488.23     1573.25     71.76 o 
  -3   7   7     1037.93     1006.90     64.82 o 
  -2   7   7     2696.61     2582.83    107.88 o 
  -1   7   7      953.40      928.47     57.65 o 
   0   7   7       37.26       53.27     22.75 o 
   1   7   7     1174.60      941.20    102.13 o 
   2   7   7      632.03      648.18     58.36 o 
   3   7   7        4.53        9.90     23.67 o 
   4   7   7       58.76       98.35     33.20 o 
   5   7   7       16.73       76.62     35.20 o 
  -9   8   7      286.00      303.99     59.65 o 
  -8   8   7      240.78      271.31     50.70 o 
  -7   8   7      115.51       99.57     35.58 o 
  -6   8   7     1050.05     1089.20     59.53 o 
  -5   8   7       21.68       19.57     17.73 o 
  -4   8   7      583.90      457.00     52.03 o 
  -3   8   7      627.25      621.91     46.63 o 
  -2   8   7     1986.52     1774.58     79.63 o 
  -1   8   7        0.25       32.29     19.16 o 
   0   8   7       77.21       90.16     24.53 o 
   1   8   7        2.98       16.42     29.41 o 
   2   8   7        1.01       20.15     23.16 o 
   3   8   7      102.44       97.07     32.45 o 
   4   8   7        7.11        5.96     27.99 o 
   5   8   7       14.04       69.11     33.39 o 
  -9   9   7       17.02       30.50     32.42 o 
  -8   9   7       66.55       65.30     31.19 o 
  -7   9   7      889.94      835.92     65.57 o 
  -6   9   7       97.87       91.39     22.35 o 
  -5   9   7       93.97      106.56     30.65 o 
  -4   9   7     1386.83     1343.44     90.15 o 
  -3   9   7      982.94      924.49     57.81 o 
  -2   9   7       63.54       32.40     20.90 o 
  -1   9   7      104.63      105.97     24.28 o 
   0   9   7      235.69      236.60     33.95 o 
   1   9   7      677.99      659.62     69.98 o 
   2   9   7       37.46       19.06     24.99 o 
   3   9   7      166.25      195.45     40.31 o 
   4   9   7      560.09      523.42     59.90 o 
   5   9   7        0.42       61.03     32.37 o 
  -9  10   7      184.05      197.53     44.28 o 
  -8  10   7       36.82       61.28     31.24 o 
  -7  10   7        1.89       16.18     32.97 o 
  -6  10   7      219.83      224.24     35.27 o 
  -5  10   7       40.95       56.77     26.76 o 
  -4  10   7       73.37       72.16     27.03 o 
  -3  10   7        8.53        6.72     21.43 o 
  -2  10   7       21.85       25.39     18.59 o 
  -1  10   7     2121.69     1876.43     86.82 o 
   0  10   7      476.06      413.12     43.48 o 
   1  10   7      212.01      189.83     41.58 o 
   2  10   7        9.20       19.73     27.69 o 
   3  10   7       37.76       43.10     30.63 o 
   4  10   7       35.54       53.98     31.90 o 
   5  10   7       95.86      179.60     44.89 o 
  -9  11   7       84.17       74.47     52.80 o 
  -8  11   7       51.06       60.38     39.21 o 
  -7  11   7        1.59        8.80     33.90 o 
  -6  11   7       83.86       93.25     28.29 o 
  -5  11   7      189.04      160.62     39.15 o 
  -4  11   7       69.21       98.23     30.59 o 
  -3  11   7       54.44       35.73     21.66 o 
  -2  11   7      314.79      288.35     37.46 o 
  -1  11   7       32.36       49.84     24.34 o 
   0  11   7        3.83        5.96     20.15 o 
   1  11   7      633.67      610.08     54.98 o 
   2  11   7      290.78      392.93     61.44 o 
   3  11   7      243.69      225.40     43.35 o 
   4  11   7      327.83      326.93     49.55 o 
  -8  12   7       37.10       62.33     41.92 o 
  -7  12   7      273.45      225.77     61.21 o 
  -6  12   7       29.27       62.47     28.42 o 
  -5  12   7      233.00      236.50     44.07 o 
  -4  12   7      868.54      838.09     77.75 o 
  -3  12   7       57.53       67.32     30.02 o 
  -2  12   7        3.05       15.91     20.39 o 
  -1  12   7      277.67      248.04     37.63 o 
   0  12   7       63.62       71.79     26.22 o 
   1  12   7      156.08      146.65     32.93 o 
   2  12   7        1.40       12.12     33.53 o 
   3  12   7        5.03        0.60     30.09 o 
   4  12   7      130.44      134.35     38.40 o 
  -8  13   7       37.90       65.84     44.71 o 
  -7  13   7       17.78       46.65     37.90 o 
  -6  13   7        4.32       29.69     25.94 o 
  -5  13   7        7.70       36.40     29.83 o 
  -4  13   7        3.16       15.36     28.13 o 
  -3  13   7      734.95      809.66     77.98 o 
  -2  13   7       29.14        7.28     21.20 o 
  -1  13   7      135.84      102.65     29.12 o 
   0  13   7     1611.46     1534.20    112.95 o 
   1  13   7      134.08      127.95     34.30 o 
   2  13   7       56.93       92.46     42.97 o 
   3  13   7      371.78      361.45     51.93 o 
   4  13   7      152.57      184.52     41.07 o 
  -8  14   7      200.43      203.15     60.22 o 
  -7  14   7       54.97       97.30     40.21 o 
  -6  14   7       10.86       48.79     29.07 o 
  -5  14   7        7.42       23.98     32.03 o 
  -4  14   7       48.30       49.87     32.04 o 
  -3  14   7      340.88      369.26     55.74 o 
  -2  14   7        1.40        0.00     27.03 o 
  -1  14   7       38.38       10.78     23.38 o 
   0  14   7      228.02      229.32     40.31 o 
   1  14   7      318.19      430.64     51.47 o 
   2  14   7        5.85       34.81     39.54 o 
   3  14   7      287.56      297.56     49.92 o 
  -7  15   7       90.85      142.24     55.79 o 
  -6  15   7      553.72      562.04     59.38 o 
  -5  15   7      507.96      551.87     72.30 o 
  -4  15   7       73.48       95.65     37.23 o 
  -3  15   7      121.44      112.44     40.19 o 
  -2  15   7      596.16      520.68     53.02 o 
  -1  15   7      290.37      262.41     40.04 o 
   0  15   7       40.42       82.87     31.14 o 
   1  15   7       75.05       60.35     32.78 o 
   2  15   7       77.91       64.21     46.04 o 
   3  15   7        0.60       23.69     41.22 o 
  -7  16   7      203.72      251.97     90.78 o 
  -6  16   7        7.11       35.05     34.96 o 
  -5  16   7      146.75      176.19     84.13 o 
  -4  16   7      292.06      308.51     56.98 o 
  -3  16   7       35.32       39.05     36.68 o 
  -2  16   7      142.32      171.70     34.80 o 
  -1  16   7        3.12       21.09     28.51 o 
   0  16   7       13.91       24.04     31.35 o 
   1  16   7        5.16       46.78     32.53 o 
   2  16   7        8.38       30.22     40.32 o 
  -6  17   7      373.21      394.80     78.90 o 
  -5  17   7      144.99      162.73     56.85 o 
  -4  17   7      555.12      541.21     71.73 o 
  -3  17   7      181.56      249.94     51.70 o 
  -2  17   7      116.22      150.81     43.21 o 
  -1  17   7      578.52      495.26     58.45 o 
   0  17   7       51.24      109.74     40.21 o 
   1  17   7       21.00       57.27     34.25 o 
   2  17   7       95.09       72.66     52.43 o 
  -5  18   7       62.57       57.52     56.28 o 
  -4  18   7        7.13      100.62     41.25 o 
  -3  18   7        4.14       50.63     37.27 o 
  -2  18   7      101.70      167.33     47.16 o 
  -1  18   7       77.30       96.33     37.86 o 
   0  18   7        8.19       40.85     37.57 o 
   1  18   7       66.46      102.23     44.06 o 
  -4  19   7      118.00      187.62     47.56 o 
  -3  19   7        0.72       33.92     37.01 o 
  -2  19   7      187.27      251.94     53.65 o 
  -1  19   7      151.75      180.88     44.49 o 
   0  19   7       99.12       80.56     39.73 o 
 -10   0   8       61.10      121.50     59.83 o 
  -9   0   8       34.08       76.34     50.89 o 
  -8   0   8      276.52      215.95     63.04 o 
  -7   0   8      898.45      730.85    103.85 o 
  -6   0   8       44.35       46.08     31.64 o 
  -5   0   8      247.04      264.78     58.69 o 
  -4   0   8      899.78      886.51     86.66 o 
  -2   0   8      414.03      417.01     73.13 o 
  -1   0   8       94.46      123.34     46.77 o 
   0   0   8     1678.37     1766.60    150.62 o 
   1   0   8       89.55      115.77     49.06 o 
   2   0   8      681.47      741.39    108.44 o 
   3   0   8      526.43      526.87     66.52 o 
   4   0   8       44.51      113.10     41.81 o 
   5   0   8        1.02       53.19     44.93 o 
 -10   1   8        0.55       24.40     35.18 o 
  -9   1   8        3.02       39.75     32.95 o 
  -8   1   8       26.72       34.21     32.17 o 
  -7   1   8       29.78       30.19     25.85 o 
  -6   1   8      430.08      363.23     50.17 o 
  -5   1   8       10.32       43.53     21.46 o 
  -4   1   8        0.48        4.09     15.58 o 
  -3   1   8     1282.58     1244.42     89.06 o 
  -2   1   8        6.96        0.00     24.71 o 
  -1   1   8        0.62        0.00     23.26 o 
   0   1   8       42.99       30.55     28.81 o 
   1   1   8      308.62      304.02     50.72 o 
   2   1   8        2.95        0.00     26.75 o 
   3   1   8      201.49      225.34     33.67 o 
   4   1   8       15.63       45.84     26.42 o 
   5   1   8        5.78       47.46     32.83 o 
 -10   2   8        6.32       46.36     33.71 o 
  -9   2   8      104.49      178.23     46.33 o 
  -8   2   8      142.85      137.95     41.20 o 
  -7   2   8      191.34      212.50     41.41 o 
  -6   2   8       20.62       18.56     20.52 o 
  -5   2   8       14.60        9.18     20.51 o 
  -4   2   8       46.72       49.05     30.83 o 
  -3   2   8     1289.10     1343.19     81.05 o 
  -2   2   8     2799.27     2585.61    371.61 o 
  -1   2   8      240.41      269.93     33.91 o 
   0   2   8        7.02        7.12     24.33 o 
   1   2   8      729.19      650.00     68.96 o 
   2   2   8     1039.22     1187.84    136.17 o 
   3   2   8      292.09      284.97     42.66 o 
   4   2   8        9.66       46.47     26.30 o 
   5   2   8       53.97       95.47     33.58 o 
 -10   3   8      295.80      306.62     53.92 o 
  -9   3   8       12.42       17.64     28.80 o 
  -8   3   8       10.11       47.12     29.98 o 
  -7   3   8       29.43       13.53     21.15 o 
  -6   3   8      287.99      233.96     41.32 o 
  -5   3   8        2.93       11.19     15.07 o 
  -4   3   8     1883.33     1822.48     75.05 o 
  -3   3   8      138.18      157.30     33.14 o 
  -2   3   8       30.25       43.14     19.69 o 
  -1   3   8     1096.45     1006.27    101.56 o 
   0   3   8        3.16       10.25     27.47 o 
   1   3   8        1.07        8.35     30.95 o 
   2   3   8       92.82      109.22     37.54 o 
   3   3   8      104.73      137.71     34.63 o 
   4   3   8       29.43       46.21     30.61 o 
   5   3   8       45.78       86.74     31.69 o 
 -10   4   8       61.19      117.67     46.19 o 
  -9   4   8       26.15       41.45     35.06 o 
  -8   4   8      381.28      395.59     59.00 o 
  -7   4   8     1188.72     1235.60     95.27 o 
  -6   4   8      209.47      224.46     40.80 o 
  -5   4   8      161.59      164.44     27.05 o 
  -4   4   8     1860.61     1976.28     98.71 o 
  -3   4   8     1973.65     1916.20    136.30 o 
  -2   4   8      510.18      531.22     59.07 o 
  -1   4   8      201.06      207.13     36.82 o 
   0   4   8       12.56       12.78     22.55 o 
   1   4   8      421.86      475.97     61.45 o 
   2   4   8       91.92      132.85     38.57 o 
   3   4   8      155.39      184.35     37.76 o 
   4   4   8       58.66       59.73     31.33 o 
   5   4   8       23.45       74.84     35.26 o 
  -9   5   8       14.50       46.49     36.68 o 
  -8   5   8       62.69       82.63     32.11 o 
  -7   5   8       51.35       42.31     29.60 o 
  -6   5   8       71.88       88.88     29.84 o 
  -5   5   8        1.37       14.91     17.15 o 
  -4   5   8       98.62       99.09     28.01 o 
  -3   5   8      581.02      571.12     38.63 o 
  -2   5   8      187.51      164.66     28.77 o 
  -1   5   8      243.04      225.43     37.14 o 
   0   5   8       92.25       78.70     49.29 o 
   1   5   8      335.53      294.56     92.73 o 
   2   5   8       76.49       93.38     36.95 o 
   3   5   8        4.90       20.75     32.16 o 
   4   5   8        0.17       16.70     37.62 o 
  -9   6   8      523.57      597.52    150.27 o 
  -8   6   8      327.68      467.32     65.96 o 
  -7   6   8      853.29      832.03     79.93 o 
  -6   6   8      496.11      488.99     58.09 o 
  -5   6   8       84.70      114.05     44.47 o 
  -4   6   8        1.42        0.01     16.28 o 
  -3   6   8      147.19      156.86     26.92 o 
  -2   6   8     1075.47      991.28     75.00 o 
  -1   6   8      130.19      121.02     25.58 o 
   0   6   8       43.76       40.54     25.47 o 
   1   6   8       81.60       97.01     35.95 o 
   2   6   8      392.73      371.13     58.03 o 
   3   6   8        9.42       15.08     24.44 o 
   4   6   8       10.96       56.19     34.74 o 
  -9   7   8       82.02      171.74     50.75 o 
  -8   7   8       21.66       32.10     30.31 o 
  -7   7   8      161.10      178.23     41.28 o 
  -6   7   8      184.36      216.86     51.47 o 
  -5   7   8        7.16       26.70     19.01 o 
  -4   7   8      106.42      122.27     32.15 o 
  -3   7   8      866.38      920.00     59.69 o 
  -2   7   8       79.12       83.42     23.99 o 
  -1   7   8      192.60      237.97     41.50 o 
   0   7   8       11.73       27.60     26.44 o 
   1   7   8       37.49       35.82     29.41 o 
   2   7   8       39.78       35.20     34.24 o 
   3   7   8      160.20      174.52     39.55 o 
   4   7   8       52.25      110.78     38.15 o 
  -9   8   8        1.98       27.12     41.94 o 
  -8   8   8      536.85      549.55     72.14 o 
  -7   8   8      168.90      202.77     38.28 o 
  -6   8   8       11.25       25.88     28.13 o 
  -5   8   8        1.22        3.60     30.03 o 
  -4   8   8       11.84        1.38     23.51 o 
  -3   8   8      245.43      264.23     35.18 o 
  -2   8   8       20.15       39.62     21.67 o 
  -1   8   8      143.81      162.56     29.92 o 
   0   8   8       76.28       97.85     34.87 o 
   1   8   8       61.53       30.60     56.40 o 
   2   8   8       54.35       82.68     39.14 o 
   3   8   8      101.94       97.25     37.42 o 
   4   8   8       26.61       31.28     28.34 o 
  -9   9   8      140.32      193.05     46.90 o 
  -8   9   8       27.37       29.04     28.77 o 
  -7   9   8        0.04       18.13     31.90 o 
  -6   9   8       54.77       44.64     25.87 o 
  -5   9   8        0.17       23.88     25.05 o 
  -4   9   8       22.11       33.53     24.63 o 
  -3   9   8      133.88      126.81     27.63 o 
  -2   9   8      725.88      720.19     56.38 o 
  -1   9   8      970.03      862.23     61.31 o 
   0   9   8       28.99       53.62     31.36 o 
   1   9   8       34.63       31.45     32.24 o 
   2   9   8       45.20       82.34     37.43 o 
   3   9   8       10.28       10.02     31.59 o 
   4   9   8        9.62       57.54     31.42 o 
  -9  10   8       12.77       26.13     49.84 o 
  -8  10   8       28.34       17.30     33.86 o 
  -7  10   8       13.00       42.28     36.55 o 
  -6  10   8       21.26       41.17     24.08 o 
  -5  10   8      528.74      533.76     63.42 o 
  -4  10   8      199.64      221.73     42.89 o 
  -3  10   8      526.62      511.30     62.17 o 
  -2  10   8      662.26      655.40     54.73 o 
  -1  10   8      250.81      206.36     35.75 o 
   0  10   8      369.83      421.24     60.32 o 
   1  10   8       49.15       40.36     31.50 o 
   2  10   8      268.00      274.20     54.93 o 
   3  10   8      111.85      177.17     44.02 o 
  -8  11   8        1.51        0.00     38.11 o 
  -7  11   8       81.46       95.64     41.17 o 
  -6  11   8        5.75       33.74     24.09 o 
  -5  11   8       14.61       17.25     28.20 o 
  -4  11   8      275.62      225.45     45.91 o 
  -3  11   8      182.11      202.86     42.79 o 
  -2  11   8      437.39      455.45     47.70 o 
  -1  11   8      140.46      156.53     33.12 o 
   0  11   8       16.88       16.93     23.61 o 
   1  11   8      209.77      223.80     48.70 o 
   2  11   8      101.12       68.80     41.65 o 
   3  11   8      261.02      281.38     52.55 o 
  -8  12   8        1.52        0.00     39.05 o 
  -7  12   8       17.23       40.46     40.20 o 
  -6  12   8       25.93       42.34     27.15 o 
  -5  12   8      392.27      308.72     53.09 o 
  -4  12   8      515.18      540.57     66.06 o 
  -3  12   8       64.08       77.73     32.97 o 
  -2  12   8      400.00      368.77     45.47 o 
  -1  12   8      632.06      552.83     54.72 o 
   0  12   8      254.61      277.14     43.13 o 
   1  12   8      377.29      439.92     67.19 o 
   2  12   8      280.70      331.87     63.61 o 
   3  12   8      185.73      160.06     56.96 o 
  -7  13   8       18.37       27.85     39.25 o 
  -6  13   8       85.49      106.75     32.41 o 
  -5  13   8       25.67       55.69     36.11 o 
  -4  13   8      709.88      669.85     74.07 o 
  -3  13   8      125.78      134.09     40.37 o 
  -2  13   8        6.76        0.00     25.43 o 
  -1  13   8       26.48       45.87     27.76 o 
   0  13   8      275.80      254.42     41.72 o 
   1  13   8      163.28      142.23     48.89 o 
   2  13   8       11.91       22.92     43.28 o 
  -7  14   8        7.18       12.50     42.31 o 
  -6  14   8      312.12      343.94     47.47 o 
  -5  14   8      128.80      195.37     47.92 o 
  -4  14   8       36.96       75.45     38.54 o 
  -3  14   8      169.79      200.59     44.64 o 
  -2  14   8       40.39       36.72     26.09 o 
  -1  14   8      351.74      270.06     42.86 o 
   0  14   8      206.38      232.09     42.30 o 
   1  14   8      270.86      273.81     58.18 o 
   2  14   8       20.46       56.19     50.77 o 
  -7  15   8        0.04        5.18     44.77 o 
  -6  15   8       48.23       66.56     31.91 o 
  -5  15   8      326.58      388.19     61.84 o 
  -4  15   8      314.57      314.84     54.85 o 
  -3  15   8      118.65      125.03     41.07 o 
  -2  15   8        3.57       22.00     29.11 o 
  -1  15   8      144.20      188.63     38.38 o 
   0  15   8       44.35       67.37     34.29 o 
   1  15   8      147.53      145.80     52.77 o 
  -6  16   8      208.20      190.45     40.92 o 
  -5  16   8      410.62      483.81     69.15 o 
  -4  16   8       76.44      126.22     44.65 o 
  -3  16   8       37.87       73.15     35.53 o 
  -2  16   8      149.17      184.85     46.63 o 
  -1  16   8       25.22       32.66     27.77 o 
   0  16   8       56.83       69.36     38.33 o 
   1  16   8        4.30       29.37     46.56 o 
  -5  17   8       68.19      103.31     40.23 o 
  -4  17   8       69.28      123.71     43.38 o 
  -3  17   8       39.84       47.79     38.94 o 
  -2  17   8      152.13      178.51     44.47 o 
  -1  17   8       39.68       99.96     34.97 o 
   0  17   8       39.60       51.67     36.50 o 
  -4  18   8      141.26      215.09     45.95 o 
  -3  18   8       64.12      122.75     42.77 o 
  -2  18   8       15.38       26.67     29.60 o 
  -1  18   8        1.96       28.35     38.83 o 
  -9   1   9        4.20       24.83     33.75 o 
  -8   1   9       31.01       26.35     29.02 o 
  -7   1   9      199.85      178.03     40.99 o 
  -6   1   9       36.16       41.38     35.19 o 
  -5   1   9       16.51        2.70     23.84 o 
  -4   1   9      420.90      456.85     41.18 o 
  -3   1   9     1681.35     1699.55     98.11 o 
  -2   1   9     1731.62     1819.57    107.31 o 
  -1   1   9      419.46      455.98     59.88 o 
   0   1   9       15.29       22.55     30.65 o 
   1   1   9      188.17      237.46     52.02 o 
   2   1   9      122.32      149.19     45.34 o 
   3   1   9      355.14      382.46     61.19 o 
   4   1   9       81.65      204.52     45.60 o 
  -9   2   9       33.32       64.03     32.49 o 
  -8   2   9       10.59       27.62     32.02 o 
  -7   2   9      187.01      209.38     45.35 o 
  -6   2   9        1.41        0.00     20.30 o 
  -5   2   9      176.57      189.46     38.28 o 
  -4   2   9       89.22       90.81     31.29 o 
  -3   2   9        2.99        7.29     22.51 o 
  -2   2   9      323.18      336.01    109.35 o 
  -1   2   9      107.16      148.11     39.64 o 
   0   2   9       30.60       43.78     30.89 o 
   1   2   9        1.02       11.66     33.36 o 
   2   2   9      218.01      213.86     67.63 o 
   3   2   9       44.45       55.00     32.05 o 
   4   2   9       53.97      118.61     35.55 o 
  -9   3   9       81.53      102.99     39.11 o 
  -8   3   9      361.61      353.45     56.42 o 
  -7   3   9      311.73      340.36     54.71 o 
  -6   3   9      364.60      394.35     55.33 o 
  -5   3   9        1.48        0.00     19.55 o 
  -4   3   9       56.10       52.01     22.03 o 
  -3   3   9      627.51      615.31     62.21 o 
  -2   3   9      594.31      626.23     50.35 o 
  -1   3   9        2.81        0.00     24.87 o 
   0   3   9       12.42       28.24     32.18 o 
   1   3   9        9.71       17.75     35.31 o 
   2   3   9      525.97      553.11     72.14 o 
   3   3   9      180.36      191.27     46.98 o 
   4   3   9        2.65       38.58     29.41 o 
  -9   4   9        0.11       55.10     38.42 o 
  -8   4   9      286.01      373.73     68.55 o 
  -7   4   9        4.08       11.67     27.45 o 
  -6   4   9       15.20        7.43     21.80 o 
  -5   4   9      308.89      279.88     35.20 o 
  -4   4   9      104.09       92.15     27.18 o 
  -3   4   9      147.13      131.13     28.09 o 
  -2   4   9       46.59       45.84     21.71 o 
  -1   4   9       97.95      111.30     32.75 o 
   0   4   9        0.01        0.00     27.38 o 
   1   4   9        1.81       51.81     55.71 o 
   2   4   9       20.83       25.93     32.87 o 
   3   4   9       13.17       25.03     34.18 o 
  -9   5   9       49.39       85.08     36.95 o 
  -8   5   9      610.71      677.69     77.00 o 
  -7   5   9      468.93      524.75     65.05 o 
  -6   5   9      124.60       96.72     32.58 o 
  -5   5   9       63.41       57.85     26.01 o 
  -4   5   9        9.41       35.55     24.12 o 
  -3   5   9     1207.10     1339.01     73.58 o 
  -2   5   9      124.89      131.25     27.26 o 
  -1   5   9        9.57        5.15     27.16 o 
   0   5   9       30.58       12.37     29.18 o 
   1   5   9        8.96        0.00     27.10 o 
   2   5   9      165.76      158.22     45.63 o 
   3   5   9      192.16      218.66     52.23 o 
  -9   6   9       50.82       71.33     39.80 o 
  -8   6   9        4.64       20.03     32.32 o 
  -7   6   9       25.29       26.22     27.88 o 
  -6   6   9      124.62      118.43     34.39 o 
  -5   6   9      130.96       82.99     45.62 o 
  -4   6   9       29.47       36.12     25.28 o 
  -3   6   9      468.40      560.28     49.22 o 
  -2   6   9       30.61       48.77     22.06 o 
  -1   6   9      155.70      190.38     41.55 o 
   0   6   9       31.18       31.85     29.85 o 
   1   6   9       60.38       65.88     35.08 o 
   2   6   9       93.95      111.62     46.29 o 
   3   6   9       70.27       69.64     45.66 o 
  -9   7   9      116.33      266.32     59.59 o 
  -8   7   9      192.93      195.23     49.27 o 
  -7   7   9      301.21      330.84     53.88 o 
  -6   7   9       68.89       73.82     45.62 o 
  -5   7   9      107.78      110.08     32.63 o 
  -4   7   9       61.75       54.28     29.69 o 
  -3   7   9       61.97       85.59     26.84 o 
  -2   7   9      712.15      733.55     57.09 o 
  -1   7   9       12.09       50.55     30.18 o 
   0   7   9       56.97       80.76     35.47 o 
   1   7   9       51.48       90.88     41.49 o 
   2   7   9      259.58      235.89     55.44 o 
   3   7   9       61.04       62.88     49.17 o 
  -8   8   9       11.96       44.00     41.66 o 
  -7   8   9      110.25       78.06     40.60 o 
  -6   8   9      223.07      235.84     47.96 o 
  -5   8   9       60.17       45.15     30.33 o 
  -4   8   9        7.00        0.00     26.39 o 
  -3   8   9        1.55       14.63     22.39 o 
  -2   8   9       13.69       40.69     23.44 o 
  -1   8   9       21.14       59.76     33.21 o 
   0   8   9        6.40       47.93     35.30 o 
   1   8   9        6.06       12.25     39.43 o 
   2   8   9       65.52      102.70     50.26 o 
   3   8   9        7.53       43.66     51.11 o 
  -8   9   9        4.19       21.85     37.25 o 
  -7   9   9      170.96      204.47     49.84 o 
  -6   9   9       10.65       15.29     33.31 o 
  -5   9   9       10.81       10.38     26.76 o 
  -4   9   9      554.75      581.95     67.13 o 
  -3   9   9      132.97      143.44     38.97 o 
  -2   9   9      497.42      504.70     69.73 o 
  -1   9   9      359.40      370.44     61.32 o 
   0   9   9      268.53      302.06     70.61 o 
   1   9   9      395.61      418.38     67.13 o 
   2   9   9       73.58       63.43     50.17 o 
   3   9   9      267.52      188.33     64.11 o 
  -8  10   9        0.91        7.60     40.28 o 
  -7  10   9       53.52       80.64     41.08 o 
  -6  10   9      228.36      200.62     46.97 o 
  -5  10   9      215.93      235.76     46.96 o 
  -4  10   9      252.34      221.47     46.51 o 
  -3  10   9      152.84      175.87     43.74 o 
  -2  10   9       10.97        0.00     23.83 o 
  -1  10   9      255.43      301.33     42.71 o 
   0  10   9        0.06       44.63     32.17 o 
   1  10   9      302.29      285.49     58.57 o 
   2  10   9        3.35        0.00     41.94 o 
  -8  11   9        6.49       31.08     49.08 o 
  -7  11   9        6.78       27.33     40.12 o 
  -6  11   9       76.44      102.57     33.89 o 
  -5  11   9      702.45      780.37     80.50 o 
  -4  11   9       17.16       12.21     46.77 o 
  -3  11   9      183.80      190.45     46.71 o 
  -2  11   9      926.50      957.54     71.04 o 
  -1  11   9      544.51      603.37     58.59 o 
   0  11   9      100.98      120.28     40.38 o 
   1  11   9      253.38      230.17     57.87 o 
   2  11   9      375.71      395.03     74.29 o 
  -7  12   9        3.70       30.01     39.13 o 
  -6  12   9      324.07      363.38     47.88 o 
  -5  12   9       20.71       29.35     31.98 o 
  -4  12   9      440.75      350.38     57.38 o 
  -3  12   9       68.92       58.58     37.01 o 
  -2  12   9        2.37        9.40     26.98 o 
  -1  12   9       96.55      169.44     38.70 o 
   0  12   9        0.27       51.16     38.92 o 
   1  12   9        0.01       54.54     44.39 o 
   2  12   9        4.38       15.88     42.80 o 
  -7  13   9       84.23      129.76     51.21 o 
  -6  13   9      118.50      178.38     40.57 o 
  -5  13   9      150.75      170.34     46.03 o 
  -4  13   9      295.07      243.68     50.40 o 
  -3  13   9      244.05      272.15     50.40 o 
  -2  13   9       25.57       23.87     30.38 o 
  -1  13   9       93.95       97.34     32.83 o 
   0  13   9      292.76      311.47     62.73 o 
   1  13   9        4.48        0.00     43.83 o 
  -6  14   9        9.59       36.50     30.26 o 
  -5  14   9       12.67       59.70     36.66 o 
  -4  14   9      260.54      269.71     52.64 o 
  -3  14   9      707.03      831.82    119.44 o 
  -2  14   9       18.53        0.00     29.56 o 
  -1  14   9        3.99       35.15     30.58 o 
   0  14   9       14.87       18.00     42.01 o 
  -5  15   9       94.55      204.89     53.38 o 
  -4  15   9        0.72        6.31     31.28 o 
  -3  15   9        4.03       67.49     36.30 o 
  -2  15   9       22.41       63.57     33.93 o 
  -1  15   9       29.61       60.71     28.66 o 
   0  15   9        6.98       35.86     44.82 o 
  -4  16   9      111.39      178.53     50.54 o 
  -3  16   9        5.01       23.01     32.65 o 
  -2  16   9       40.26       87.75     41.67 o 
  -1  16   9        2.80       16.39     31.32 o 
  -9   0  10      128.16      224.89     73.36 o 
  -8   0  10      136.21      243.23     77.49 o 
  -7   0  10      352.01      416.32     85.28 o 
  -6   0  10      260.17      215.50     62.59 o 
  -5   0  10      137.64      101.56     48.83 o 
  -4   0  10       49.16       45.39     34.16 o 
  -3   0  10     2032.75     1809.24    153.37 o 
  -2   0  10      891.59     1088.71    127.23 o 
  -1   0  10      511.14      541.95     97.43 o 
   0   0  10      433.56      455.52     95.37 o 
   1   0  10       12.96       17.65     58.46 o 
   2   0  10      156.34      211.60     88.72 o 
  -9   1  10        4.39       29.97     34.14 o 
  -8   1  10        0.97        2.41     28.89 o 
  -7   1  10        1.00       45.85     27.55 o 
  -6   1  10       75.29       99.22     35.39 o 
  -5   1  10       38.60       56.46     28.49 o 
  -4   1  10       25.59        8.17     20.01 o 
  -3   1  10      149.97      125.93     37.28 o 
  -2   1  10        0.68        0.00     44.47 o 
  -1   1  10       14.17       26.10     39.43 o 
   0   1  10       21.33       38.83     35.91 o 
   1   1  10       18.54       45.08     41.36 o 
   2   1  10        5.46       45.40     45.57 o 
  -9   2  10        3.02        7.29     28.88 o 
  -8   2  10      109.55      151.72     43.43 o 
  -7   2  10       47.52       63.96     32.94 o 
  -6   2  10      470.84      519.57     65.79 o 
  -5   2  10      223.28      258.95     46.40 o 
  -4   2  10      106.25      106.46     29.35 o 
  -3   2  10      370.38      375.53     72.44 o 
  -2   2  10     1433.69     1470.95    103.55 o 
  -1   2  10      335.19      359.46     84.13 o 
   0   2  10        1.59       29.61     34.14 o 
   1   2  10       36.34       88.44     45.78 o 
   2   2  10      407.93      497.95     76.94 o 
  -9   3  10       98.31       88.34     37.11 o 
  -8   3  10       88.28       89.37     38.12 o 
  -7   3  10       20.81       54.89     35.11 o 
  -6   3  10       79.26       87.64     32.05 o 
  -5   3  10       81.22       71.48     30.70 o 
  -4   3  10       30.79       32.57     25.80 o 
  -3   3  10      270.40      266.19     37.53 o 
  -2   3  10       81.45       78.41     60.64 o 
  -1   3  10       21.63        0.26     31.49 o 
   0   3  10      113.86      111.19     63.04 o 
   1   3  10       71.97       99.78     45.21 o 
   2   3  10       37.34       49.84     34.63 o 
  -8   4  10       59.11       67.45     38.17 o 
  -7   4  10      780.56      828.10     83.64 o 
  -6   4  10       11.92       44.77     30.84 o 
  -5   4  10      102.22       85.28     45.16 o 
  -4   4  10       62.49       84.59     43.56 o 
  -3   4  10      116.64      125.54     28.94 o 
  -2   4  10       43.13       33.91     30.51 o 
  -1   4  10       58.81       48.60     33.56 o 
   0   4  10        5.21        0.00     30.13 o 
   1   4  10       35.21       48.92     59.38 o 
   2   4  10        2.77       35.72     40.21 o 
  -8   5  10       30.39       37.90     30.10 o 
  -7   5  10       13.18       41.47     29.36 o 
  -6   5  10       23.84       31.71     30.40 o 
  -4   5  10       15.63       38.73     28.12 o 
  -3   5  10        7.07       22.94     23.92 o 
  -2   5  10       61.76       62.67     33.69 o 
  -1   5  10      540.56      523.06     67.83 o 
   0   5  10        5.47       13.38     40.12 o 
   1   5  10       18.28       40.33     35.11 o 
   2   5  10        9.08        0.00     42.22 o 
  -8   6  10      145.82      182.62     45.36 o 
  -7   6  10       79.79       87.57     46.77 o 
  -6   6  10      119.84      115.08     58.46 o 
  -5   6  10       38.67       76.17     35.20 o 
  -4   6  10       26.70       37.14     27.96 o 
  -3   6  10       18.13       30.55     24.15 o 
  -2   6  10      102.31      116.60     38.44 o 
  -1   6  10       48.92       88.55     40.35 o 
   0   6  10       71.16       96.88     39.76 o 
   1   6  10       12.44       36.98     35.56 o 
   2   6  10      115.82      113.36     56.49 o 
  -8   7  10        1.81       44.70     44.93 o 
  -7   7  10        8.92        0.00     40.81 o 
  -6   7  10      566.67      664.17     77.18 o 
  -5   7  10       56.74      120.40     38.60 o 
  -4   7  10      126.34      139.28     40.04 o 
  -3   7  10        2.26       41.08     28.91 o 
  -2   7  10        5.97       26.19     31.86 o 
  -1   7  10        2.88       42.03     37.14 o 
   0   7  10       12.23       44.17     35.16 o 
   1   7  10        5.01        3.74     29.62 o 
   2   7  10       18.28       46.19     50.19 o 
  -8   8  10       93.08      106.92     42.37 o 
  -7   8  10      148.23      225.82     48.64 o 
  -6   8  10      110.57      131.44     39.48 o 
  -5   8  10       56.26      108.34     38.01 o 
  -4   8  10      260.64      271.39     50.96 o 
  -3   8  10      442.44      490.66     63.22 o 
  -2   8  10      189.11      228.63     48.29 o 
  -1   8  10       22.84       85.35     36.39 o 
   0   8  10      186.91      185.29     50.20 o 
   1   8  10        4.71       14.36     45.92 o 
  -7   9  10       84.10       39.87     54.91 o 
  -6   9  10      292.17      296.26     54.71 o 
  -5   9  10      117.14      117.23     40.71 o 
  -4   9  10       77.18       97.30     39.78 o 
  -3   9  10      176.48      187.88     46.42 o 
  -2   9  10        0.45       11.99     33.55 o 
  -1   9  10        1.46       40.77     36.78 o 
   0   9  10       82.64      125.11     43.40 o 
   1   9  10      114.84       82.58     54.60 o 
  -7  10  10      137.56      124.72     45.33 o 
  -6  10  10      192.05      180.74     47.78 o 
  -5  10  10       66.57       76.64     37.97 o 
  -4  10  10       39.60       31.65     36.51 o 
  -3  10  10      625.64      629.16     89.98 o 
  -2  10  10      140.69      214.23     51.19 o 
  -1  10  10       83.27      118.40     42.36 o 
   0  10  10      128.38      149.61     46.14 o 
   1  10  10       81.89       53.81     48.58 o 
  -7  11  10        0.31       22.83     34.12 o 
  -6  11  10        2.71       54.49     40.90 o 
  -5  11  10        3.17       25.70     32.32 o 
  -4  11  10      278.04      210.89     48.06 o 
  -3  11  10       25.94       61.99     39.09 o 
  -2  11  10        7.23       15.49     27.64 o 
  -1  11  10       10.47       59.33     33.85 o 
   0  11  10       24.05       73.62     39.38 o 
  -6  12  10        7.04       39.24     53.76 o 
  -5  12  10        5.75        9.73     34.59 o 
  -4  12  10      419.45      572.61     72.92 o 
  -3  12  10      148.69      205.96     51.08 o 
  -2  12  10      222.81      244.53     53.00 o 
  -1  12  10      193.25      228.61     52.92 o 
   0  12  10       53.71       39.94     31.21 o 
  -5  13  10       70.82       70.65     36.98 o 
  -4  13  10        5.65       17.85     38.50 o 
  -3  13  10      100.40      119.56     65.79 o 
  -2  13  10       47.19       65.93     39.26 o 
  -1  13  10       91.86      109.58     48.37 o 
  -4  14  10      465.99      452.88     62.75 o 
  -3  14  10       66.13      116.19     39.95 o 
  -2  14  10       20.85        0.00     32.25 o 
  -8   1  11      100.43      125.39     39.85 o 
  -7   1  11      577.00      634.67     75.21 o 
  -6   1  11      375.06      471.63     74.39 o 
  -5   1  11       20.85       57.51     33.81 o 
  -4   1  11      146.86      217.33     62.36 o 
  -3   1  11       54.60       92.62     48.37 o 
  -2   1  11      455.21      578.41    128.72 o 
  -1   1  11      182.77      211.43     54.29 o 
   0   1  11        7.37       39.49     45.45 o 
   1   1  11       11.06       24.02     48.53 o 
  -8   2  11       67.56       72.39     34.15 o 
  -7   2  11       83.91      110.62     39.87 o 
  -6   2  11        5.81       11.31     30.90 o 
  -5   2  11       16.28       42.25     30.64 o 
  -4   2  11       21.79       17.67     25.94 o 
  -3   2  11        0.60        0.00     46.31 o 
  -2   2  11        1.35       20.88     36.33 o 
  -1   2  11      275.55      193.33     69.69 o 
   0   2  11        8.49       55.02     64.65 o 
   1   2  11        1.51       39.05     47.31 o 
  -8   3  11       31.30      104.91     37.07 o 
  -7   3  11      185.71      201.04     72.56 o 
  -6   3  11       40.53       60.38     36.97 o 
  -4   3  11       65.01      132.51     48.14 o 
  -3   3  11      250.93      261.05     52.19 o 
  -2   3  11      462.43      537.67     69.20 o 
  -1   3  11      251.37      302.15     56.16 o 
   0   3  11        0.49        0.00     33.25 o 
   1   3  11        4.01        0.00     37.83 o 
  -7   4  11       28.02       58.06     36.71 o 
  -6   4  11        0.13       75.65     53.42 o 
  -4   4  11       18.09       70.80     34.85 o 
  -3   4  11        5.80       29.84     33.66 o 
  -2   4  11       23.09       46.79     37.82 o 
  -1   4  11       27.83       25.40     30.87 o 
   0   4  11        9.19       12.96     32.46 o 
  -7   5  11       40.58       69.69     39.89 o 
  -6   5  11       41.83       80.24     54.10 o 
  -5   5  11       20.58       55.48     52.04 o 
  -4   5  11        3.51       39.01     31.19 o 
  -3   5  11       48.84      129.07     53.19 o 
  -2   5  11      332.25      389.90     60.41 o 
  -1   5  11       59.96       70.38     36.77 o 
   0   5  11       67.25       88.46     38.41 o 
  -7   6  11        3.53       25.91     35.76 o 
  -6   6  11        4.60       49.10     32.04 o 
  -5   6  11      246.34      306.74     76.11 o 
  -4   6  11       16.27       25.53     29.09 o 
  -3   6  11       26.30      124.02     54.79 o 
  -2   6  11        1.06       57.11     38.15 o 
  -1   6  11       35.55       52.26     39.32 o 
   0   6  11        0.69       22.05     33.16 o 
  -7   7  11        4.30       38.25     32.29 o 
  -6   7  11       28.07       87.91     37.94 o 
  -5   7  11        2.64       31.41     53.42 o 
  -4   7  11       78.97      102.19     40.89 o 
  -3   7  11        1.93       38.28     41.49 o 
  -2   7  11      136.54      153.69     43.61 o 
  -1   7  11       85.47      150.73     42.91 o 
   0   7  11        7.12       55.98     41.77 o 
  -6   8  11      117.95      188.81     44.61 o 
  -5   8  11        4.31       16.69     35.01 o 
  -4   8  11      117.92      179.04     76.23 o 
  -3   8  11        0.96        9.86     39.66 o 
  -2   8  11        0.08       23.88     28.58 o 
  -1   8  11      107.10      129.08     37.82 o 
  -6   9  11       25.91       53.47     32.04 o 
  -5   9  11        0.60        2.77     34.73 o 
  -4   9  11      161.64      221.69     48.07 o 
  -3   9  11      214.65      314.53     80.70 o 
  -2   9  11       18.54       48.67     33.77 o 
  -1   9  11       42.74       99.48     40.65 o 
  -5  10  11       10.54       58.57     38.48 o 
  -4  10  11       22.83       36.69     36.14 o 
  -3  10  11      118.78      116.92     54.79 o 
  -2  10  11       69.41      116.69     43.33 o 
  -4  11  11      170.43      155.68     44.10 o 
  -3  11  11      190.57      265.47     68.78 o 
  -6   0  12      103.66      130.90     63.27 o 
  -5   0  12       28.70       85.05     49.98 o 
  -3   0  12        5.74        0.00     45.39 o 
  -2   0  12       39.67       18.11     42.64 o 
  -6   1  12       79.75      110.94     41.22 o 
  -5   1  12       83.23       99.45     40.18 o 
  -3   1  12        8.20        8.02     32.58 o 
  -2   1  12       60.74       47.08     50.89 o 
  -6   2  12      340.17      337.91     80.70 o 
  -5   2  12       55.84       78.40     50.44 o 
  -3   2  12        1.58       44.47     48.83 o 
  -2   2  12       82.73      108.91     43.78 o 
  -6   3  12        4.65       36.22     52.04 o 
  -3   3  12        0.48      111.64     48.83 o 
  -2   3  12      159.46      122.22     40.29 o 
  -5   4  12        8.52       45.85     52.96 o 
  -4   4  12       86.39      200.14     58.46 o 
  -3   4  12       82.11      128.38     52.04 o 
  -2   4  12      132.12      154.20     46.98 o 
  -4   5  12       13.71       53.19     40.35 o 
  -3   5  12      165.60      237.96     59.61 o 
  -2   5  12       13.11       84.08     40.05 o 
  -4   6  12        1.24       36.22     40.12 o 
  -3   6  12       49.82      144.20     58.69 o 
                                                 
